# Supplementary material for: Cancer stem cell subpopulations in primary colon adenocarcinoma
Source: PLoS One. 2019 Sep 6;14(9):e0221963. doi: 10.1371/journal.pone.0221963 (PMC6730900; doi:10.1371/journal.pone.0221963)
Supplement: S1 Datasets — Raw data collected and analyzed during this study is provided, including anonymous patient data, DAB IHC cell counting data, discriminant function analysis output, in-situ hybridization cell counting data, raw RT-qPCR CT values, and cell counting statistics. (ZIP) [file pone.0221963.s008.zip]

Archive with 6 entries (6 files):
- DAB-IHC Cell Counting.xlsx
- ISH Cell Counting.xlsx
- PCR Data.xlsx
- Statistics.xlsx
- Discriminant function analysis OUTPUT.xlsx
- Anonymous patient data.xlsx
