# Supplementary material for: Cancer stem cell subpopulations in primary colon adenocarcinoma
Source: PLoS One. 2019 Sep 6;14(9):e0221963. doi: 10.1371/journal.pone.0221963 (PMC6730900; doi:10.1371/journal.pone.0221963)
Supplement: S1 Datasets — Raw data collected and analyzed during this study is provided, including anonymous patient data, DAB IHC cell counting data, discriminant function analysis output, in-situ hybridization cell counting data, raw RT-qPCR CT values, and cell counting statistics. (ZIP) [file pone.0221963.s008.zip › DAB-IHC Cell Counting.xlsx]

## Sheet: OCT4 LG
15-199 OCT4	FoV 1	FoV 2	FoV 3	FoV 4	FoV 5	FoV 6		Total	Average			OVERALL	Total	Average
NORMAL, Stroma +ve	1	2	1	0	0	0		4	0.67			NORMAL, Stroma +ve	66	1.22
NORMAL, Stroma -ve	168	256	158	136	170	140		1028	171.33			NORMAL, Stroma -ve	14601	270.39
Proportion	0.006	0.008	0.006	0	0	0		0.004				Proportion	0.004	0.004
NORMAL, Crypt +ve	17	3	12	6	4	6		48	8			NORMAL, Crypt +ve	325	6.02
NORMAL, Crypt -ve	314	381	317	251	207	248		1718	286.33			NORMAL, Crypt -ve	15395	285.09
Proportion	0.051	0.008	0.036	0.023	0.019	0.024		0.027				Proportion	0.021	0.021
TUMOUR, Stroma +ve	154	74	139	155	61	57		640	106.67			TUMOUR, Stroma +ve	3099	51.65
TUMOUR, Stroma -ve	67	109	86	101	65	77		505	84.17			TUMOUR, Stroma -ve	9636	160.6
Proportion	0.697	0.404	0.618	0.605	0.484	0.425		0.559				Proportion	0.243	0.243
TUMOUR, Crypt +ve	0	0	0	0	0	0		0	0			TUMOUR, Crypt +ve	3	0.05
TUMOUR, Crypt -ve	211	341	293	139	383	376		1743	290.5			TUMOUR, Crypt -ve	11731	195.52
Proportion	0	0	0	0	0	0		0				Proportion	0.0003	0.0003
15-242 "OCT4"	FoV 1	FoV 2	FoV 3	FoV 4	FoV 5	FoV 6		Total	Average
NORMAL, Stroma +ve	1	1	2	1	2	2		9	1.5
NORMAL, Stroma -ve	377	338	364	337	474	332		2222	370.33
Proportion	0.003	0.003	0.005	0.003	0.004	0.006		0.004
NORMAL, Crypt +ve	5	6	2	12	1	12		38	6.33
NORMAL, Crypt -ve	168	365	366	362	316	345		1922	320.33
Proportion	0.03	0.016	0.005	0.032	0.003	0.034		0.02
TUMOUR, Stroma +ve	31	19	12	18	15	21		116	19.3
TUMOUR, Stroma -ve	194	143	171	132	236	180		1056	176
Proportion	0.138	0.117	0.066	0.12	0.06	0.104		0.099
TUMOUR, Crypt +ve	0	0	0	0	0	0		0	0
TUMOUR, Crypt -ve	112	180	146	162	56	204		860	143.33
Proportion	0	0	0	0	0	0		0
15-258 OCT4	FoV 1	FoV 2	FoV 3	FoV 4	FoV 5	FoV 6		Total	Average
NORMAL, Stroma +ve	2	2	1	0	0	0		5	0.83
NORMAL, Stroma -ve	249	212	253	223	310	345		1592	265.33
Proportion	0.008	0.009	0.004	0	0	0		0.003
NORMAL, Crypt +ve	13	5	12	1	4	14		49	8.17
NORMAL, Crypt -ve	112	150	130	195	275	303		1165	194.17
Proportion	0.104	0.032	0.085	0.005	0.014	0.044		0.042
TUMOUR, Stroma +ve	45	62	97	76	56	57		393	65.5
TUMOUR, Stroma -ve	167	88	131	138	157	44		725	120.83
Proportion	0.212	0.413	0.425	0.355	0.263	0.564		0.352
TUMOUR, Crypt +ve	0	1	0	0	0	0		1	0.17
TUMOUR, Crypt -ve	104	136	84	82	131	139		676	112.67
Proportion	0	0.007	0	0	0	0		0.001
15-259 OCT4 (no patient-matched normal)	FoV 1	FoV 2	FoV 3	FoV 4	FoV 5	FoV 6		Total	Average
TUMOUR, Stroma +ve	36	31	37	31	48	42		225	37.5
TUMOUR, Stroma -ve	221	161	150	94	185	86		897	149.5
Proportion	0.14	0.161	0.198	0.248	0.206	0.323		0.201
TUMOUR, Crypt +ve	0	0	0	0	0	0		0	0
TUMOUR, Crypt -ve	109	175	98	275	85	184		926	154.33
Proportion	0	0	0	0	0	0		0
15-398 OCT4	FoV 1	FoV 2	FoV 3	FoV 4	FoV 5	FoV 6		Total	Average
NORMAL, Stroma +ve	3	2	0	2	1	1		9	1.5
NORMAL, Stroma -ve	359	252	366	263	286	228		1754	292.33
Proportion	0.008	0.008	0	0.008	0.003	0.004		0.005
NORMAL, Crypt +ve	3	6	3	6	4	2		24	4
NORMAL, Crypt -ve	210	253	196	217	245	314		1435	239.17
Proportion	0.014	0.023	0.015	0.027	0.016	0.006		0.016
TUMOUR, Stroma +ve	32	31	33	29	31	24		180	30
TUMOUR, Stroma -ve	149	180	195	210	75	218		1027	171.17
Proportion	0.177	0.147	0.145	0.121	0.292	0.099		0.149
TUMOUR, Crypt +ve	0	0	0	0	0	0		0	0
TUMOUR, Crypt -ve	155	210	168	173	356	289		1351	225.17
Proportion	0	0	0	0	0	0		0
16-059 OCT4	FoV 1	FoV 2	FoV 3	FoV 4	FoV 5	FoV 6		Total	Average
NORMAL, Stroma +ve	0	0	1	0	0	1		2	0.33
NORMAL, Stroma -ve	252	254	206	225	304	294		1535	255.83
Proportion	0	0	0.005	0	0	0.003		0.001
NORMAL, Crypt +ve	13	5	7	11	7	3		46	7.67
NORMAL, Crypt -ve	378	435	313	362	310	262		2060	343.33
Proportion	0.033	0.011	0.022	0.029	0.022	0.011		0.022
TUMOUR, Stroma +ve	96	67	62	58	109	56		448	74.67
TUMOUR, Stroma -ve	65	38	43	48	135	62		391	65.17
Proportion	0.596	0.638	0.59	0.547	0.447	0.475		0.534
TUMOUR, Crypt +ve	0	0	0	0	0	0		0	0
TUMOUR, Crypt -ve	269	264	357	186	219	431		1726	287.67
Proportion	0	0	0	0	0	0		0
16-243 OCT4	FoV 1	FoV 2	FoV 3	FoV 4	FoV 5	FoV 6		Total	Average
NORMAL, Stroma +ve	7	9	4	1	0	2		20	3.33
NORMAL, Stroma -ve	174	184	186	202	236	158		1140	190
Proportion	0.039	0.047	0.021	0.005	0	0.013		0.017
NORMAL, Crypt +ve	7	4	14	8	10	2		45	7.5
NORMAL, Crypt -ve	294	208	265	255	326	262		1610	268.33
Proportion	0.023	0.019	0.05	0.03	0.03	0.008		0.027
TUMOUR, Stroma +ve	10	21	36	25	32	9		133	22.17
TUMOUR, Stroma -ve	273	213	208	178	333	231		1436	239.33
Proportion	0.035	0.09	0.148	0.123	0.088	0.038		0.085
TUMOUR, Crypt +ve	0	0	0	0	0	0		0	0
TUMOUR, Crypt -ve	234	360	348	357	180	226		1705	284.17
Proportion	0	0	0	0	0	0		0
16-285 OCT4	FoV 1	FoV 2	FoV 3	FoV 4	FoV 5	FoV 6		Total	Average
NORMAL, Stroma +ve	3	1	1	1	2	0		8	1.33
NORMAL, Stroma -ve	281	351	298	345	431	315		2021	336.83
Proportion	0.011	0.003	0.003	0.003	0.005	0		0.004
NORMAL, Crypt +ve	0	2	7	4	4	6		23	3.83
NORMAL, Crypt -ve	384	365	376	399	433	380		2337	389.5
Proportion	0	0.005	0.018	0.01	0.009	0.016		0.01
TUMOUR, Stroma +ve	44	40	78	74	81	72		389	64.83
TUMOUR, Stroma -ve	110	38	99	85	85	90		507	84.5
Proportion	0.286	0.513	0.441	0.465	0.488	0.444		0.434
TUMOUR, Crypt +ve	0	0	0	0	0	0		0	0
TUMOUR, Crypt -ve	220	302	161	130	238	142		1193	198.83
Proportion	0	0	0	0	0	0		0
16-337 "OCT4"	FoV 1	FoV 2	FoV 3	FoV 4	FoV 5	FoV 6		Total	Average
NORMAL, Stroma +ve	3	1	0	2	0	2		8	1.33
NORMAL, Stroma -ve	303	308	267	241	234	208		1561	260.17
Proportion	0.01	0.003	0	0.008	0	0.01		0.005
NORMAL, Crypt +ve	6	1	4	2	3	3		19	3.17
NORMAL, Crypt -ve	165	262	245	321	316	286		1595	265.83
Proportion	0.035	0.004	0.016	0.006	0.009	0.01		0.012
TUMOUR, Stroma +ve	69	78	54	36	72	72		381	63.5
TUMOUR, Stroma -ve	209	133	160	128	194	182		1006	167.67
Proportion	0.248	0.37	0.252	0.22	0.271	0.283		0.275
TUMOUR, Crypt +ve	0	0	0	0	0	0		0	0
TUMOUR, Crypt -ve	98	103	135	199	111	63		709	118.17
Proportion	0	0	0	0	0	0		0
17-146 OCT4	FoV 1	FoV 2	FoV 3	FoV 4	FoV 5	FoV 6		Total	Average
NORMAL, Stroma +ve	0	1	0	0	0	0		1	0.17
NORMAL, Stroma -ve	340	256	304	304	216	328		1748	291.33
Proportion	0	0.004	0	0	0	0		0.001
NORMAL, Crypt +ve	3	6	8	3	10	3		33	5.5
NORMAL, Crypt -ve	267	220	290	332	236	208		1553	258.83
Proportion	0.011	0.027	0.027	0.009	0.041	0.014		0.021
TUMOUR, Stroma +ve	25	36	25	37	36	35		194	32.33
TUMOUR, Stroma -ve	308	376	396	462	349	195		2086	347.67
Proportion	0.075	0.087	0.059	0.074	0.094	0.152		0.085
TUMOUR, Crypt +ve	0	0	0	2	0	0		2	0.33
TUMOUR, Crypt -ve	224	147	77	79	110	205		842	140.33
Proportion	0	0	0	0.025	0	0		0.002

## Sheet: SOX2 LG
15-199 SOX2	FoV 1	FoV 2	FoV 3	FoV 4	FoV 5	FoV 6		Total	Average			OVERALL	Total	Average
NORMAL, Stroma +ve	118	172	191	75	131	101		788	131.33			NORMAL, Stroma +ve	12455	207.58	Mainly nuclear, some cytoplasmic
NORMAL, Stroma -ve	34	33	40	76	62	72		317	52.83			NORMAL, Stroma -ve	1824	30.4
Proportion	0.776	0.839	0.827	0.497	0.679	0.584		0.713				Proportion	0.872	0.872
NORMAL, Crypt +ve	303	327	235	329	238	245		1677	279.5			NORMAL, Crypt +ve	17125	285.42	Mainly nuclear, cytoplasmic blush
NORMAL, Crypt -ve	20	22	19	27	24	39		151	25.17			NORMAL, Crypt -ve	597	9.95
Proportion	0.938	0.937	0.925	0.924	0.908	0.863		0.917				Proportion	0.966	0.966
TUMOUR, Stroma +ve	6	17	97	42	42	68		272	45.33			TUMOUR, Stroma +ve	8635	143.92	Mainly cytoplasmic, some nuclear
TUMOUR, Stroma -ve	75	63	64	86	32	99		419	69.83			TUMOUR, Stroma -ve	2237	37.28
Proportion	0.074	0.213	0.602	0.328	0.568	0.407		0.394				Proportion	0.794	0.794
TUMOUR, Crypt +ve	331	261	208	199	269	177		1445	240.83			TUMOUR, Crypt +ve	14877	247.95	Almost all cytoplasmic
TUMOUR, Crypt -ve	3	12	14	2	4	23		58	9.67			TUMOUR, Crypt -ve	255	4.25
Proportion	0.991	0.956	0.937	0.99	0.985	0.885		0.961				Proportion	0.983	0.983
15-242 SOX2	FoV 1	FoV 2	FoV 3	FoV 4	FoV 5	FoV 6		Total	Average
NORMAL, Stroma +ve	226	247	192	350	320	365		1700	283.33
NORMAL, Stroma -ve	38	32	19	11	26	38		164	27.33
Proportion	0.856	0.885	0.91	0.97	0.925	0.906		0.912
NORMAL, Crypt +ve	381	349	238	312	287	399		1966	327.67
NORMAL, Crypt -ve	3	9	2	7	0	3		24	4
Proportion	0.992	0.975	0.992	0.978	1	0.993		0.988
TUMOUR, Stroma +ve	62	62	88	50	40	124		426	71
TUMOUR, Stroma -ve	32	110	30	51	28	32		283	47.17
Proportion	0.66	0.36	0.746	0.495	0.588	0.795		0.601
TUMOUR, Crypt +ve	300	191	251	211	271	272		1496	249.33
TUMOUR, Crypt -ve	10	3	4	6	2	10		35	5.83
Proportion	0.968	0.985	0.984	0.972	0.993	0.965		0.977
15-258 SOX2	FoV 1	FoV 2	FoV 3	FoV 4	FoV 5	FoV 6		Total	Average	Exception to the rule: many positive nuclei in the tumour crypt, and an even mix of cytoplasmic and nuclear staining in the stroma
NORMAL, Stroma +ve	199	198	127	171	133	224		1052	175.33
NORMAL, Stroma -ve	37	47	40	9	2	7		142	23.67
Proportion	0.843	0.808	0.76	0.95	0.985	0.97		0.881
NORMAL, Crypt +ve	188	248	329	301	335	254		1655	275.83
NORMAL, Crypt -ve	3	6	4	0	3	2		18	3
Proportion	0.984	0.976	0.988	1	0.991	0.992		0.989
TUMOUR, Stroma +ve	144	346	125	125	105	97		942	157
TUMOUR, Stroma -ve	37	64	17	29	67	33		247	41.17
Proportion	0.796	0.844	0.88	0.812	0.61	0.746		0.792
TUMOUR, Crypt +ve	247	86	88	83	86	212		802	133.67
TUMOUR, Crypt -ve	6	3	4	0	3	1		17	2.83
Proportion	0.976	0.966	0.957	1	0.966	0.995		0.979
15-259 SOX2	FoV 1	FoV 2	FoV 3	FoV 4	FoV 5	FoV 6		Total	Average
TUMOUR, Stroma +ve	102	76	95	76	59	93		501	83.5
TUMOUR, Stroma -ve	4	10	6	4	5	35		64	10.67
Proportion	0.962	0.884	0.941	0.95	0.922	0.727		0.887
TUMOUR, Crypt +ve	239	191	274	240	287	242		1473	245.5
TUMOUR, Crypt -ve	1	0	1	0	0	0		2	0.33
Proportion	0.996	1	0.996	1	1	1		0.999
15-398 SOX2	FoV 1	FoV 2	FoV 3	FoV 4	FoV 5	FoV 6		Total	Average
NORMAL, Stroma +ve	244	252	271	486	346	227		1826	304.33
NORMAL, Stroma -ve	27	16	16	26	27	32		144	24
Proportion	0.9	0.94	0.944	0.914	0.928	0.876		0.927
NORMAL, Crypt +ve	282	264	321	135	245	257		1504	250.67
NORMAL, Crypt -ve	4	5	3	3	2	1		18	3
Proportion	0.986	0.981	0.991	0.978	0.991	0.996		0.988
TUMOUR, Stroma +ve	190	112	129	105	122	320		978	163
TUMOUR, Stroma -ve	85	46	88	82	84	22		407	67.83
Proportion	0.691	0.709	0.594	0.561	0.592	0.936		0.706
TUMOUR, Crypt +ve	260	388	290	349	369	385		2041	340.17
TUMOUR, Crypt -ve	12	9	7	23	16	9		76	12.67
Proportion	0.956	0.977	0.976	0.938	0.958	0.977		0.964
16-059 SOX2	FoV 1	FoV 2	FoV 3	FoV 4	FoV 5	FoV 6		Total	Average
NORMAL, Stroma +ve	277	143	157	258	268	179		1282	213.67
NORMAL, Stroma -ve	45	58	57	33	86	48		327	54.5
Proportion	0.86	0.711	0.734	0.887	0.757	0.789		0.797
NORMAL, Crypt +ve	282	478	549	369	309	376		2363	393.83
NORMAL, Crypt -ve	18	17	29	14	24	5		107	17.83
Proportion	0.94	0.966	0.95	0.963	0.928	0.987		0.957
TUMOUR, Stroma +ve	132	98	105	133	83	143		694	115.67
TUMOUR, Stroma -ve	23	32	58	62	31	26		232	38.67
Proportion	0.852	0.754	0.644	0.682	0.728	0.846		0.749
TUMOUR, Crypt +ve	340	361	488	444	372	265		2270	378.33
TUMOUR, Crypt -ve	3	4	4	3	2	1		17	2.83
Proportion	0.991	0.989	0.992	0.992	0.995	0.996		0.993
16-243 SOX2	FoV 1	FoV 2	FoV 3	FoV 4	FoV 5	FoV 6		Total	Average
NORMAL, Stroma +ve	143	93	159	182	183	188		948	158
NORMAL, Stroma -ve	47	33	42	29	52	94		297	49.5
Proportion	0.753	0.738	0.791	0.863	0.779	0.666		0.761
NORMAL, Crypt +ve	257	265	272	323	312	384		1813	302.17
NORMAL, Crypt -ve	35	43	37	89	15	19		238	39.67
Proportion	0.88	0.86	0.88	0.784	0.954	0.953		0.884
TUMOUR, Stroma +ve	198	179	210	223	155	260		1225	204.17
TUMOUR, Stroma -ve	28	29	25	80	52	40		254	42.33
Proportion	0.876	0.861	0.894	0.736	0.749	0.867		0.828
TUMOUR, Crypt +ve	447	342	370	349	360	284		2152	358.67
TUMOUR, Crypt -ve	11	3	2	7	8	3		34	5.67
Proportion	0.976	0.991	0.995	0.98	0.978	0.99		0.984
16-285 SOX2	FoV 1	FoV 2	FoV 3	FoV 4	FoV 5	FoV 6		Total	Average
NORMAL, Stroma +ve	247	240	379	177	239	262		1544	257.33
NORMAL, Stroma -ve	30	50	32	19	25	19		175	29.17
Proportion	0.892	0.828	0.922	0.903	0.905	0.932		0.898
NORMAL, Crypt +ve	297	361	266	394	339	313		1970	328.33
NORMAL, Crypt -ve	5	3	3	0	2	5		18	3
Proportion	0.983	0.992	0.989	1	0.994	0.984		0.991
TUMOUR, Stroma +ve	68	108	118	126	93	186		699	116.5
TUMOUR, Stroma -ve	6	28	1	11	3	6		55	9.17
Proportion	0.919	0.794	0.992	0.92	0.969	0.969		0.927
TUMOUR, Crypt +ve	255	217	153	201	212	88		1126	187.67
TUMOUR, Crypt -ve	0	1	0	2	1	0		4	0.67
Proportion	1	0.995	1	0.99	0.995	1		0.996
16-337 SOX2	FoV 1	FoV 2	FoV 3	FoV 4	FoV 5	FoV 6		Total	Average
NORMAL, Stroma +ve	372	309	364	341	236	323		1945	324.17
NORMAL, Stroma -ve	21	39	25	30	20	26		161	26.83
Proportion	0.947	0.888	0.936	0.919	0.922	0.926		0.924
NORMAL, Crypt +ve	340	394	390	332	375	304		2135	355.83
NORMAL, Crypt -ve	2	1	1	3	1	3		11	1.83
Proportion	0.994	0.997	0.997	0.991	0.997	0.99		0.995
TUMOUR, Stroma +ve	177	165	104	96	175	144		861	143.5
TUMOUR, Stroma -ve	33	14	24	36	29	5		141	23.5
Proportion	0.843	0.922	0.813	0.727	0.858	0.966		0.859
TUMOUR, Crypt +ve	102	117	256	218	142	75		910	151.67
TUMOUR, Crypt -ve	0	2	2	0	0	0		4	0.67
Proportion	1	0.983	0.992	1	1	1		0.996
17-146 SOX2	FoV 1	FoV 2	FoV 3	FoV 4	FoV 5	FoV 6		Total	Average
NORMAL, Stroma +ve	133	275	158	250	330	224		1370	228.33
NORMAL, Stroma -ve	15	16	22	22	15	7		97	16.17
Proportion	0.899	0.945	0.878	0.919	0.957	0.97		0.934
NORMAL, Crypt +ve	387	332	389	435	245	254		2042	340.33
NORMAL, Crypt -ve	0	7	3	2	0	0		12	2
Proportion	1	0.979	0.992	0.995	1	1		0.994
TUMOUR, Stroma +ve	369	295	414	351	223	385		2037	339.5
TUMOUR, Stroma -ve	22	7	19	32	6	49		135	22.5
Proportion	0.944	0.977	0.956	0.916	0.974	0.887		0.938
TUMOUR, Crypt +ve	243	139	135	203	289	153		1162	193.67
TUMOUR, Crypt -ve	1	3	2	0	0	2		8	1.33
Proportion	0.996	0.979	0.985	1	1	0.987		0.993

## Sheet: NANOG LG
15-199 NANOG	FoV 1	FoV 2	FoV 3	FoV 4	FoV 5	FoV 6		Total	Average			OVERALL	Total	Average
NORMAL, Stroma +ve	0	0	1	3	3	3		10	1.67			NORMAL, Stroma +ve	49	0.91
NORMAL, Stroma -ve	182	266	175	181	201	215		1256	209.33			NORMAL, Stroma -ve	15875	293.98
Proportion	0	0	0.006	0.016	0.015	0.014		0.008				Proportion	0.003	0.003
NORMAL, Crypt +ve	0	0	0	0	0	0		0	0			NORMAL, Crypt +ve	3	0.056
NORMAL, Crypt -ve	276	190	185	326	233	256		1466	244.33			NORMAL, Crypt -ve	18877	349.57
Proportion	0	0	0	0	0	0		0				Proportion	0.0002	0.0002
TUMOUR, Stroma +ve	0	0	0	0	0	0		0	0			TUMOUR, Stroma +ve	8	0.13
TUMOUR, Stroma -ve	159	112	109	186	101	201		868	144.67			TUMOUR, Stroma -ve	12508	208.47
Proportion	0	0	0	0	0	0		0				Proportion	0.0006	0.0006
TUMOUR, Crypt +ve	0	0	0	0	5	0		5	0.83			TUMOUR, Crypt +ve	1709	28.48
TUMOUR, Crypt -ve	298	315	362	214	311	242		1742	290.33			TUMOUR, Crypt -ve	15997	266.62
Proportion	0	0	0	0	0.016	0		0.003				Proportion	0.097	0.097
15-242 NANOG	FoV 1	FoV 2	FoV 3	FoV 4	FoV 5	FoV 6		Total	Average
NORMAL, Stroma +ve	0	0	0	0	0	0		0	0
NORMAL, Stroma -ve	450	491	219	440	345	508		2453	408.83
Proportion	0	0	0	0	0	0		0
NORMAL, Crypt +ve	0	0	0	0	0	0		0	0
NORMAL, Crypt -ve	482	466	307	324	355	458		2392	398.67
Proportion	0	0	0	0	0	0		0
TUMOUR, Stroma +ve	0	0	0	0	0	0		0	0
TUMOUR, Stroma -ve	124	116	98	160	128	100		726	121
Proportion	0	0	0	0	0	0		0
TUMOUR, Crypt +ve	0	0	0	0	0	0		0	0
TUMOUR, Crypt -ve	365	349	436	340	327	266		2083	347.17
Proportion	0	0	0	0	0	0		0
15-258 NANOG	FoV 1	FoV 2	FoV 3	FoV 4	FoV 5	FoV 6		Total	Average
NORMAL, Stroma +ve	0	0	0	0	0	0		0	0
NORMAL, Stroma -ve	274	196	247	229	346	293		1585	264.17
Proportion	0	0	0	0	0	0		0
NORMAL, Crypt +ve	0	2	0	0	0	0		2	0.33
NORMAL, Crypt -ve	312	301	323	309	351	352		1948	324.67
Proportion	0	0.007	0	0	0	0		0.001
TUMOUR, Stroma +ve	1	0	2	2	0	2		7	1.17
TUMOUR, Stroma -ve	240	146	264	187	148	354		1339	223.17
Proportion	0.004	0	0.008	0.011	0	0.006		0.005
TUMOUR, Crypt +ve	182	200	227	74	43	63		789	131.5
TUMOUR, Crypt -ve	4	9	15	90	258	87		463	77.17
Proportion	0.978	0.957	0.938	0.451	0.143	0.42		0.63
15-259 NANOG	FoV 1	FoV 2	FoV 3	FoV 4	FoV 5	FoV 6		Total	Average
TUMOUR, Stroma +ve	0	0	0	0	0	0		0	0
TUMOUR, Stroma -ve	63	60	135	124	247	83		712	118.67
Proportion	0	0	0	0	0	0		0
TUMOUR, Crypt +ve	122	108	76	27	21	79		433	72.17
TUMOUR, Crypt -ve	170	221	218	142	220	186		1157	192.83
Proportion	0.418	0.328	0.259	0.16	0.087	0.298		0.272
15-398 NANOG	FoV 1	FoV 2	FoV 3	FoV 4	FoV 5	FoV 6		Total	Average
NORMAL, Stroma +ve	0	0	0	0	0	1		1	0.17
NORMAL, Stroma -ve	383	262	328	395	304	243		1915	319.17
Proportion	0	0	0	0	0	0.004		0.0005
NORMAL, Crypt +ve	0	0	0	0	0	0		0	0
NORMAL, Crypt -ve	390	383	478	320	313	429		2313	385.5
Proportion	0	0	0	0	0	0		0
TUMOUR, Stroma +ve	0	0	0	0	0	0		0	0
TUMOUR, Stroma -ve	266	200	327	350	627	210		1980	330
Proportion	0	0	0	0	0	0		0
TUMOUR, Crypt +ve	0	0	0	0	0	0		0	0
TUMOUR, Crypt -ve	406	388	252	549	469	522		2586	431
Proportion	0	0	0	0	0	0		0
16-059 NANOG	FoV 1	FoV 2	FoV 3	FoV 4	FoV 5	FoV 6		Total	Average
NORMAL, Stroma +ve	1	2	0	1	0	2		6	1
NORMAL, Stroma -ve	249	256	235	271	240	353		1604	267.33
Proportion	0.004	0.008	0	0.004	0	0.006		0.004
NORMAL, Crypt +ve	1	0	0	0	0	0		1	0.17
NORMAL, Crypt -ve	300	279	322	367	467	372		2107	351.17
Proportion	0.003	0	0	0	0	0		0.0004
TUMOUR, Stroma +ve	0	0	0	0	0	0		0	0
TUMOUR, Stroma -ve	210	245	114	240	181	141		1131	188.5
Proportion	0	0	0	0	0	0		0
TUMOUR, Crypt +ve	69	102	13	10	9	18		221	36.83
TUMOUR, Crypt -ve	165	263	246	306	353	327		1660	276.67
Proportion	0.295	0.279	0.05	0.032	0.025	0.052		0.117
16-243 NANOG	FoV 1	FoV 2	FoV 3	FoV 4	FoV 5	FoV 6		Total	Average
NORMAL, Stroma +ve	4	3	4	4	7	10		32	5.33
NORMAL, Stroma -ve	232	152	137	129	168	193		1011	168.5
Proportion	0.017	0.019	0.028	0.03	0.04	0.05		0.031
NORMAL, Crypt +ve	0	0	0	0	0	0		0	0
NORMAL, Crypt -ve	250	290	301	318	234	260		1653	275.5
Proportion	0	0	0	0	0	0		0
TUMOUR, Stroma +ve	0	0	0	0	0	0		0	0
TUMOUR, Stroma -ve	196	150	171	351	235	231		1334	222.33
Proportion	0	0	0	0	0	0		0
TUMOUR, Crypt +ve	18	13	11	17	19	3		81	13.5
TUMOUR, Crypt -ve	342	316	432	295	369	354		2108	351.33
Proportion	0.05	0.04	0.025	0.054	0.049	0.008		0.037
16-285 NANOG	FoV 1	FoV 2	FoV 3	FoV 4	FoV 5	FoV 6		Total	Average
NORMAL, Stroma +ve	0	0	0	0	0	0		0	0
NORMAL, Stroma -ve	394	332	450	401	386	393		2356	392.67
Proportion	0	0	0	0	0	0		0
NORMAL, Crypt +ve	0	0	0	0	0	0		0	0
NORMAL, Crypt -ve	401	443	423	416	327	308		2318	386.33
Proportion	0	0	0	0	0	0		0
TUMOUR, Stroma +ve	0	0	0	0	0	1		1	0.17
TUMOUR, Stroma -ve	291	128	208	176	220	151		1174	195.67
Proportion	0	0	0	0	0	0.007		0.0008
TUMOUR, Crypt +ve	3	3	3	0	0	6		15	2.5
TUMOUR, Crypt -ve	192	196	206	203	140	199		1136	189.33
Proportion	0.015	0.015	0.014	0	0	0.029		0.013
16-337 NANOG	FoV 1	FoV 2	FoV 3	FoV 4	FoV 5	FoV 6		Total	Average
NORMAL, Stroma +ve	0	0	0	0	0	0		0	0
NORMAL, Stroma -ve	275	265	395	387	363	319		2004	334
Proportion	0	0	0	0	0	0		0
NORMAL, Crypt +ve	0	0	0	0	0	0		0	0
NORMAL, Crypt -ve	429	497	350	400	417	274		2367	394.5
Proportion	0	0	0	0	0	0		0
TUMOUR, Stroma +ve	0	0	0	0	0	0		0	0
TUMOUR, Stroma -ve	153	282	396	147	155	356		1489	248.17
Proportion	0	0	0	0	0	0		0
TUMOUR, Crypt +ve	29	4	77	38	17	0		165	27.5
TUMOUR, Crypt -ve	79	325	206	386	220	226		1442	240.33
Proportion	0.269	0.012	0.272	0.09	0.072	0		0.104
17-146 NANOG	FoV 1	FoV 2	FoV 3	FoV 4	FoV 5	FoV 6		Total	Average
NORMAL, Stroma +ve	0	0	0	0	0	0		0	0
NORMAL, Stroma -ve	279	272	247	303	352	238		1691	281.83
Proportion	0	0	0	0	0	0		0
NORMAL, Crypt +ve	0	0	0	0	0	0		0	0
NORMAL, Crypt -ve	381	554	352	354	300	372		2313	385.5
Proportion	0	0	0	0	0	0		0
TUMOUR, Stroma +ve	0	0	0	0	0	0		0	0
TUMOUR, Stroma -ve	326	348	250	316	353	162		1755	292.5
Proportion	0	0	0	0	0	0		0
TUMOUR, Crypt +ve	0	0	0	0	0	0		0	0
TUMOUR, Crypt -ve	293	256	231	197	302	341		1620	270
Proportion	0	0	0	0	0	0		0

## Sheet: KLF4 LG
15-199 KLF4	FoV 1	FoV 2	FoV 3	FoV 4	FoV 5	FoV 6		Total	Average			OVERALL	Total	Average
NORMAL, Stroma +ve	37	34	42	31	55	47		246	41			NORMAL, Stroma +ve	3370	62.41
NORMAL, Stroma -ve	120	100	112	169	191	106		798	133			NORMAL, Stroma -ve	11489	212.76
Proportion	0.236	0.254	0.273	0.155	0.377	0.307		0.236				Proportion	0.227	0.227
NORMAL, Crypt +ve	201	166	156	154	147	139		963	160.5			NORMAL, Crypt +ve	15576	288.44
NORMAL, Crypt -ve	72	129	121	105	90	211		728	121.33			NORMAL, Crypt -ve	2224	41.19
Proportion	0.736	0.563	0.563	0.595	0.62	0.397		0.569				Proportion	0.875	0.875
TUMOUR, Stroma +ve	15	10	23	21	20	23		112	18.67			TUMOUR, Stroma +ve	1775	29.58
TUMOUR, Stroma -ve	172	106	103	178	155	217		931	155.17			TUMOUR, Stroma -ve	10530	175.5
Proportion	0.08	0.086	0.183	0.106	0.114	0.096		0.107				Proportion	0.144	0.144
TUMOUR, Crypt +ve	216	268	195	131	191	200		1201	200.17			TUMOUR, Crypt +ve	15849	264.15
TUMOUR, Crypt -ve	9	19	26	3	5	4		66	11			TUMOUR, Crypt -ve	1156	19.27
Proportion	0.96	0.934	0.882	0.978	0.974	0.98		0.948				Proportion	0.932	0.932
15-242 KLF4	FoV 1	FoV 2	FoV 3	FoV 4	FoV 5	FoV 6		Total	Average
NORMAL, Stroma +ve	25	19	22	18	14	70		168	28
NORMAL, Stroma -ve	209	400	442	332	333	485		2201	366.83
Proportion	0.107	0.045	0.047	0.051	0.04	0.126		0.071
NORMAL, Crypt +ve	147	277	225	228	205	315		1397	232.83
NORMAL, Crypt -ve	76	147	106	107	114	125		675	112.5
Proportion	0.659	0.653	0.68	0.681	0.643	0.716		0.674
TUMOUR, Stroma +ve	20	11	23	19	27	31		131	21.83
TUMOUR, Stroma -ve	78	173	177	149	229	114		920	153.33
Proportion	0.204	0.06	0.115	0.138	0.105	0.214		0.125
TUMOUR, Crypt +ve	278	223	199	308	175	278		1461	243.5
TUMOUR, Crypt -ve	38	34	45	48	21	16		202	33.67
Proportion	0.88	0.868	0.816	0.865	0.893	0.946		0.879
15-258 KLF4	FoV 1	FoV 2	FoV 3	FoV 4	FoV 5	FoV 6		Total	Average
NORMAL, Stroma +ve	39	39	50	22	6	23		179	29.83
NORMAL, Stroma -ve	223	203	192	184	111	159		1072	178.67
Proportion	0.149	0.161	0.207	0.107	0.051	0.126		0.143
NORMAL, Crypt +ve	260	226	282	301	321	299		1689	281.5
NORMAL, Crypt -ve	13	15	49	31	35	29		172	28.67
Proportion	0.952	0.938	0.852	0.907	0.902	0.912		0.908
TUMOUR, Stroma +ve	30	18	20	33	17	21		139	23.17
TUMOUR, Stroma -ve	291	295	215	88	113	174		1176	196
Proportion	0.093	0.058	0.085	0.273	0.131	0.108		0.106
TUMOUR, Crypt +ve	266	188	512	250	213	184		1613	268.83
TUMOUR, Crypt -ve	5	9	14	31	12	9		80	13.33
Proportion	0.982	0.954	0.973	0.89	0.947	0.953		0.953
15-259 KLF4	FoV 1	FoV 2	FoV 3	FoV 4	FoV 5	FoV 6		Total	Average
TUMOUR, Stroma +ve	12	27	27	46	14	23		149	24.83
TUMOUR, Stroma -ve	86	118	138	125	136	191		794	132.33
Proportion	0.126	0.186	0.164	0.269	0.093	0.107		0.158
TUMOUR, Crypt +ve	355	373	240	260	296	172		1696	282.67
TUMOUR, Crypt -ve	14	21	2	11	30	15		93	15.5
Proportion	0.962	0.947	0.992	0.959	0.908	0.92		0.948
15-398 KLF4	FoV 1	FoV 2	FoV 3	FoV 4	FoV 5	FoV 6		Total	Average
NORMAL, Stroma +ve	48	31	23	41	45	35		223	37.17
NORMAL, Stroma -ve	283	229	336	364	320	343		1875	312.5
Proportion	0.145	0.124	0.064	0.101	0.123	0.093		0.106
NORMAL, Crypt +ve	339	549	363	348	291	340		2230	371.67
NORMAL, Crypt -ve	26	35	53	20	8	24		166	27.67
Proportion	0.929	0.94	0.873	0.946	0.973	0.934		0.931
TUMOUR, Stroma +ve	32	30	57	44	65	6		234	39
TUMOUR, Stroma -ve	121	186	337	210	220	174		1248	208
Proportion	0.209	0.139	0.145	0.173	0.228	0.033		0.158
TUMOUR, Crypt +ve	294	605	247	497	378	412		2433	405.5
TUMOUR, Crypt -ve	26	203	27	45	59	13		373	62.17
Proportion	0.919	0.749	0.901	0.917	0.865	0.969		0.867
16-059 KLF4	FoV 1	FoV 2	FoV 3	FoV 4	FoV 5	FoV 6		Total	Average
NORMAL, Stroma +ve	93	87	86	102	93	69		530	88.33
NORMAL, Stroma -ve	172	245	142	172	180	139		1050	175
Proportion	0.351	0.262	0.377	0.372	0.341	0.332		0.335
NORMAL, Crypt +ve	302	269	295	273	335	361		1835	305.83
NORMAL, Crypt -ve	21	11	22	11	14	8		87	14.5
Proportion	0.88	0.961	0.931	0.961	0.96	0.978		0.955
TUMOUR, Stroma +ve	14	23	43	13	26	42		161	26.83
TUMOUR, Stroma -ve	119	109	205	114	138	134		819	136.5
Proportion	0.105	0.174	0.173	0.102	0.159	0.239		0.164
TUMOUR, Crypt +ve	276	180	230	421	222	193		1522	253.67
TUMOUR, Crypt -ve	14	5	28	23	5	5		80	13.33
Proportion	0.952	0.973	0.891	0.948	0.978	0.975		0.95
16-243 KLF4	FoV 1	FoV 2	FoV 3	FoV 4	FoV 5	FoV 6		Total	Average
NORMAL, Stroma +ve	75	74	71	96	57	82		455	75.83
NORMAL, Stroma -ve	96	87	68	108	131	79		569	94.83
Proportion	0.439	0.46	0.511	0.471	0.303	0.509		0.444
NORMAL, Crypt +ve	228	190	186	190	292	221		1307	217.83
NORMAL, Crypt -ve	25	45	26	19	19	15		149	24.83
Proportion	0.901	0.809	0.877	0.909	0.939	0.936		0.898
TUMOUR, Stroma +ve	62	47	27	60	66	56		318	53
TUMOUR, Stroma -ve	217	251	193	202	175	148		1186	197.67
Proportion	0.222	0.158	0.123	0.229	0.274	0.275		0.211
TUMOUR, Crypt +ve	912	273	316	277	387	294		2459	409.83
TUMOUR, Crypt -ve	48	11	12	6	13	9		99	16.5
Proportion	0.95	0.961	0.963	0.979	0.968	0.97		0.961
16-285 KLF4	FoV 1	FoV 2	FoV 3	FoV 4	FoV 5	FoV 6		Total	Average
NORMAL, Stroma +ve	69	75	67	70	120	162		563	93.83
NORMAL, Stroma -ve	214	260	299	263	252	314		1602	267
Proportion	0.244	0.224	0.183	0.21	0.323	0.34		0.26
NORMAL, Crypt +ve	489	374	380	355	333	243		2174	362.33
NORMAL, Crypt -ve	34	16	10	6	13	5		84	14
Proportion	0.935	0.959	0.974	0.983	0.957	0.98		0.963
TUMOUR, Stroma +ve	12	12	17	11	8	10		70	11.67
TUMOUR, Stroma -ve	163	251	180	108	91	127		920	153.33
Proportion	0.069	0.046	0.086	0.092	0.081	0.073		0.071
TUMOUR, Crypt +ve	102	188	246	266	226	140		1168	194.67
TUMOUR, Crypt -ve	5	17	14	3	6	8		53	8.83
Proportion	0.953	0.917	0.946	0.989	0.974	0.946		0.957
16-337 KLF4	FoV 1	FoV 2	FoV 3	FoV 4	FoV 5	FoV 6		Total	Average
NORMAL, Stroma +ve	90	82	97	79	102	34		484	80.67
NORMAL, Stroma -ve	211	259	217	234	231	255		1407	234.5
Proportion	0.299	0.24	0.31	0.252	0.306	0.118		0.256
NORMAL, Crypt +ve	320	260	394	338	261	325		1898	316.33
NORMAL, Crypt -ve	14	32	19	13	6	17		101	16.83
Proportion	0.958	0.89	0.954	0.963	0.978	0.95		0.949
TUMOUR, Stroma +ve	12	20	27	33	19	36		147	24.5
TUMOUR, Stroma -ve	237	217	190	120	194	169		1127	187.83
Proportion	0.048	0.084	0.124	0.216	0.089	0.176		0.115
TUMOUR, Crypt +ve	150	156	171	141	233	308		1159	193.17
TUMOUR, Crypt -ve	0	3	3	4	2	24		36	6
Proportion	1	0.981	0.983	0.972	0.991	0.928		0.97
17-146 KLF4	FoV 1	FoV 2	FoV 3	FoV 4	FoV 5	FoV 6		Total	Average
NORMAL, Stroma +ve	40	92	130	82	112	66		522	87
NORMAL, Stroma -ve	157	190	144	131	136	157		915	152.5
Proportion	0.203	0.326	0.474	0.385	0.452	0.296		0.363
NORMAL, Crypt +ve	334	288	303	434	347	377		2083	347.17
NORMAL, Crypt -ve	10	12	9	12	11	8		62	10.33
Proportion	0.971	0.96	0.971	0.973	0.969	0.979		0.971
TUMOUR, Stroma +ve	66	47	55	61	25	60		314	52.33
TUMOUR, Stroma -ve	191	192	320	257	209	240		1409	234.83
Proportion	0.257	0.197	0.147	0.192	0.107	0.2		0.182
TUMOUR, Crypt +ve	153	173	200	165	225	221		1137	189.5
TUMOUR, Crypt -ve	17	11	16	8	14	8		74	12.33
Proportion	0.9	0.94	0.926	0.954	0.941	0.965		0.939

## Sheet: c-MYC LG
15-199 c-Myc	FoV 1	FoV 2	FoV 3	FoV 4	FoV 5	FoV 6		Total	Average			OVERALL	Total	Average
NORMAL, Stroma +ve	34	128	98	65	139	69		533	88.83			NORMAL, Stroma +ve	8250	152.78
NORMAL, Stroma -ve	117	77	78	72	55	57		456	76			NORMAL, Stroma -ve	6562	121.52
Proportion	0.225	0.624	0.557	0.474	0.716	0.548		0.539				Proportion	0.55	0.55
NORMAL, Crypt +ve	243	229	263	247	194	280		1456	242.67			NORMAL, Crypt +ve	14662	271.52
NORMAL, Crypt -ve	53	25	35	52	30	25		220	36.67			NORMAL, Crypt -ve	2500	46.3
Proportion	0.821	0.902	0.827	0.826	0.866	0.918		0.869				Proportion	0.854	0.854
TUMOUR, Stroma +ve	110	124	187	83	95	101		700	116.67			TUMOUR, Stroma +ve	9431	157.18
TUMOUR, Stroma -ve	76	97	93	107	60	62		495	82.5			TUMOUR, Stroma -ve	3569	59.48
Proportion	0.591	0.561	0.668	0.437	0.613	0.62		0.586				Proportion	0.725	0.725
TUMOUR, Crypt +ve	109	127	79	193	186	107		801	133.5			TUMOUR, Crypt +ve	11431	190.52
TUMOUR, Crypt -ve	97	79	118	86	119	90		589	98.17			TUMOUR, Crypt -ve	2098	34.97
Proportion	0.529	0.617	0.401	0.692	0.61	0.543		0.576				Proportion	0.845	0.845
15-242 c-Myc	FoV 1	FoV 2	FoV 3	FoV 4	FoV 5	FoV 6		Total	Average
NORMAL, Stroma +ve	178	160	206	195	158	293		1190	198.33
NORMAL, Stroma -ve	275	218	239	231	218	294		1475	245.83
Proportion	0.393	0.423	0.463	0.458	0.42	0.499		0.447
NORMAL, Crypt +ve	274	274	342	307	267	244		1708	284.67
NORMAL, Crypt -ve	30	31	37	43	36	32		209	34.83
Proportion	0.901	0.898	0.902	0.877	0.881	0.884		0.891
TUMOUR, Stroma +ve	228	115	84	159	125	70		781	130.67
TUMOUR, Stroma -ve	21	22	10	18	31	14		116	19.33
Proportion	0.916	0.839	0.894	0.898	0.801	0.833		0.871
TUMOUR, Crypt +ve	123	226	246	115	227	274		1211	201.83
TUMOUR, Crypt -ve	4	3	3	1	4	0		15	2.5
Proportion	0.969	0.987	0.988	0.991	0.983	1		0.988
15-258 c-Myc	FoV 1	FoV 2	FoV 3	FoV 4	FoV 5	FoV 6		Total	Average
NORMAL, Stroma +ve	221	211	238	93	120	130		1013	168.83
NORMAL, Stroma -ve	102	102	109	83	107	77		580	96.67
Proportion	0.684	0.674	0.686	0.528	0.529	0.628		0.636
NORMAL, Crypt +ve	211	227	283	245	151	335		1452	242
NORMAL, Crypt -ve	26	23	20	45	54	36		204	34
Proportion	0.89	0.908	0.934	0.845	0.737	0.903		0.877
TUMOUR, Stroma +ve	228	180	162	268	208	166		1212	202
TUMOUR, Stroma -ve	112	71	36	80	37	14		350	58.33
Proportion	0.671	0.717	0.818	0.77	0.849	0.922		0.776
TUMOUR, Crypt +ve	193	186	113	79	137	207		915	152.5
TUMOUR, Crypt -ve	3	2	2	2	11	31		51	8.5
Proportion	0.985	0.989	0.983	0.975	0.926	0.87		0.947
15-259 c-Myc	FoV 1	FoV 2	FoV 3	FoV 4	FoV 5	FoV 6		Total	Average
TUMOUR, Stroma +ve	105	65	93	118	138	155		674	112.33
TUMOUR, Stroma -ve	25	14	15	19	18	17		108	18
Proportion	0.808	0.823	0.861	0.861	0.784	0.901		0.862
TUMOUR, Crypt +ve	143	392	245	219	145	116		1260	210
TUMOUR, Crypt -ve	1	3	1	3	3	2		13	2.17
Proportion	0.993	0.992	0.996	0.986	0.98	0.983		0.99
15-398 c-Myc	FoV 1	FoV 2	FoV 3	FoV 4	FoV 5	FoV 6		Total	Average
NORMAL, Stroma +ve	149	165	168	115	135	154		886	147.67
NORMAL, Stroma -ve	184	163	206	211	154	155		1073	178.83
Proportion	0.447	0.503	0.449	0.353	0.467	0.498		0.452
NORMAL, Crypt +ve	180	425	265	242	385	414		1911	318.5
NORMAL, Crypt -ve	39	26	12	43	25	54		199	33.17
Proportion	0.822	0.942	0.957	0.849	0.939	0.885		0.906
TUMOUR, Stroma +ve	208	161	164	59	124	157		873	145.5
TUMOUR, Stroma -ve	108	187	156	133	23	15		622	103.67
Proportion	0.658	0.463	0.513	0.307	0.844	0.913		0.584
TUMOUR, Crypt +ve	238	321	169	487	201	245		1661	276.83
TUMOUR, Crypt -ve	5	2	4	17	9	5		42	7
Proportion	0.979	0.994	0.977	0.966	0.957	0.98		0.975
16-059 c-Myc	FoV 1	FoV 2	FoV 3	FoV 4	FoV 5	FoV 6		Total	Average
NORMAL, Stroma +ve	154	132	160	81	89	105		721	120.17
NORMAL, Stroma -ve	115	108	164	153	174	160		874	145.67
Proportion	0.572	0.55	0.494	0.346	0.338	0.396		0.452
NORMAL, Crypt +ve	92	234	234	204	175	198		1137	189.5
NORMAL, Crypt -ve	206	73	81	121	269	200		950	158.33
Proportion	0.309	0.762	0.743	0.628	0.394	0.497		0.545
TUMOUR, Stroma +ve	96	57	127	156	56	103		595	99.17
TUMOUR, Stroma -ve	13	4	17	20	61	141		256	42.67
Proportion	0.881	0.934	0.882	0.886	0.479	0.422		0.699
TUMOUR, Crypt +ve	270	194	303	275	376	140		1558	259.67
TUMOUR, Crypt -ve	28	31	18	12	54	15		158	26.33
Proportion	0.906	0.862	0.944	0.958	0.874	0.903		0.908
16-243 c-Myc	FoV 1	FoV 2	FoV 3	FoV 4	FoV 5	FoV 6		Total	Average
NORMAL, Stroma +ve	60	62	109	83	86	81		481	80.17
NORMAL, Stroma -ve	59	65	75	75	67	85		426	71
Proportion	0.504	0.488	0.592	0.525	0.562	0.488		0.53
NORMAL, Crypt +ve	163	238	185	130	124	195		1035	172.5
NORMAL, Crypt -ve	58	105	59	83	76	72		453	75.5
Proportion	0.738	0.694	0.758	0.61	0.62	0.73		0.696
TUMOUR, Stroma +ve	143	119	164	100	191	128		845	140.83
TUMOUR, Stroma -ve	168	127	146	158	106	70		775	129.17
Proportion	0.46	0.484	0.529	0.633	0.643	0.646		0.522
TUMOUR, Crypt +ve	447	77	77	63	64	120		848	141.33
TUMOUR, Crypt -ve	72	207	209	233	163	163		1047	174.5
Proportion	0.861	0.271	0.269	0.213	0.282	0.424		0.447
16-285 c-Myc	FoV 1	FoV 2	FoV 3	FoV 4	FoV 5	FoV 6		Total	Average
NORMAL, Stroma +ve	235	203	153	233	265	227		1316	219.33
NORMAL, Stroma -ve	83	116	185	88	120	142		734	122.33
Proportion	0.739	0.636	0.453	0.726	0.688	0.615		0.642
NORMAL, Crypt +ve	273	251	385	334	369	346		1958	326.33
NORMAL, Crypt -ve	58	31	22	31	13	17		172	28.67
Proportion	0.845	0.89	0.946	0.915	0.966	0.953		0.919
TUMOUR, Stroma +ve	177	228	200	191	148	193		1137	189.5
TUMOUR, Stroma -ve	20	25	23	5	26	19		118	19.67
Proportion	0.898	0.901	0.897	0.974	0.851	0.91		0.906
TUMOUR, Crypt +ve	105	93	174	270	216	230		1088	181.33
TUMOUR, Crypt -ve	3	2	4	3	2	3		17	2.83
Proportion	0.972	0.979	0.978	0.989	0.991	0.987		0.985
16-337 c-Myc	FoV 1	FoV 2	FoV 3	FoV 4	FoV 5	FoV 6		Total	Average
NORMAL, Stroma +ve	198	202	210	176	163	220		1169	194.83
NORMAL, Stroma -ve	41	106	77	74	53	126		477	79.5
Proportion	0.828	0.656	0.732	0.704	0.755	0.636		0.71
NORMAL, Crypt +ve	393	290	424	275	469	382		2233	372.17
NORMAL, Crypt -ve	4	4	11	3	2	6		30	5
Proportion	0.99	0.986	0.975	0.989	0.996	0.985		0.987
TUMOUR, Stroma +ve	174	179	196	239	191	178		1157	192.83
TUMOUR, Stroma -ve	11	21	22	39	26	46		165	27.5
Proportion	0.941	0.895	0.899	0.86	0.88	0.795		0.875
TUMOUR, Crypt +ve	129	294	89	132	321	195		1160	193.33
TUMOUR, Crypt -ve	18	70	6	16	3	10		123	20.5
Proportion	0.878	0.808	0.937	0.892	0.991	0.951		0.904
17-146 c-Myc	FoV 1	FoV 2	FoV 3	FoV 4	FoV 5	FoV 6		Total	Average
NORMAL, Stroma +ve	127	129	194	171	197	123		941	156.83
NORMAL, Stroma -ve	119	70	46	81	59	92		467	77.83
Proportion	0.516	0.648	0.808	0.679	0.769	0.572		0.668
NORMAL, Crypt +ve	299	303	324	280	241	325		1772	295.33
NORMAL, Crypt -ve	9	5	6	14	3	26		63	10.5
Proportion	0.971	0.984	0.982	0.952	0.988	0.926		0.956
TUMOUR, Stroma +ve	303	219	196	291	321	127		1457	242.83
TUMOUR, Stroma -ve	87	109	108	102	115	43		564	94
Proportion	0.777	0.668	0.645	0.74	0.736	0.747		0.721
TUMOUR, Crypt +ve	154	140	187	115	93	240		929	154.83
TUMOUR, Crypt -ve	5	5	8	5	3	17		43	7.17
Proportion	0.969	0.966	0.959	0.958	0.969	0.934		0.956

## Sheet: OCT4 HG
15-361 OCT4	FoV 1	FoV 2	FoV 3	FoV 4	FoV 5	FoV 6		Total	Average			OVERALL	Total	Average
NORMAL, Stroma +ve	1	3	0	0	1	1		5	0.83			NORMAL, Stroma +ve	14	0.292
NORMAL, Stroma -ve	351	281	247	274	310	309		1772	295.33			NORMAL, Stroma -ve	11445	238.44
Proportion	0.003	0.011	0	0	0.003	0.003		0.003				Proportion	0.0012	0.0012
NORMAL, Crypt +ve	7	11	4	3	4	10		39	6.5			NORMAL, Crypt +ve	374	7.79
NORMAL, Crypt -ve	184	334	449	311	280	298		1856	309.33			NORMAL, Crypt -ve	14354	299.04
Proportion	0.037	0.032	0.009	0.01	0.014	0.032		0.024				Proportion	0.025	0.025
TUMOUR, Stroma +ve	80	22	39	37	64	36		278	46.33			TUMOUR, Stroma +ve	2483	51.73
TUMOUR, Stroma -ve	77	150	94	105	207	144		777	129.5			TUMOUR, Stroma -ve	5587	116.4
Proportion	0.51	0.128	0.293	0.261	0.236	0.2		0.264				Proportion	0.308	0.308
TUMOUR, Crypt +ve	9	0	2	3	7	3		24	4			TUMOUR, Crypt +ve	96	2
TUMOUR, Crypt -ve	333	384	139	278	265	439		1838	306.33			TUMOUR, Crypt -ve	13881	289.19
Proportion	0.026	0	0.014	0.011	0.026	0.007		0.013				Proportion	0.0069	0.0069
16-146 OCT4	FoV 1	FoV 2	FoV 3	FoV 4	FoV 5	FoV 6		Total	Average
NORMAL, Stroma +ve	0	0	0	0	0	0		0	0
NORMAL, Stroma -ve	259	275	202	220	304	237		1497	249.5
Proportion	0	0	0	0	0	0		0
NORMAL, Crypt +ve	8	8	7	1	5	1		30	5
NORMAL, Crypt -ve	326	468	270	263	332	236		1895	315.83
Proportion	0.024	0.017	0.025	0.004	0.015	0.004		0.016
TUMOUR, Stroma +ve	30	29	17	49	18	36		179	29.83
TUMOUR, Stroma -ve	103	74	34	92	69	98		470	78.33
Proportion	0.226	0.282	0.333	0.348	0.207	0.269		0.276
TUMOUR, Crypt +ve	7	2	4	0	0	3		16	2.67
TUMOUR, Crypt -ve	264	374	429	242	472	298		2079	346.5
Proportion	0.026	0.005	0.009	0	0	0.01		0.008
17-020 OCT4	FoV 1	FoV 2	FoV 3	FoV 4	FoV 5	FoV 6		Total	Average
NORMAL, Stroma +ve	0	2	0	1	0	0		3	0.5
NORMAL, Stroma -ve	181	271	279	237	200	203		1371	228.5
Proportion	0	0.007	0	0.004	0	0		0.002
NORMAL, Crypt +ve	8	4	2	3	4	1		22	3.67
NORMAL, Crypt -ve	336	272	231	211	355	334		1739	289.83
Proportion	0.023	0.014	0.009	0.014	0.011	0.003		0.012
TUMOUR, Stroma +ve	30	8	36	7	2	28		111	18.5
TUMOUR, Stroma -ve	236	119	153	184	239	249		1180	196.67
Proportion	0.113	0.063	0.19	0.037	0.008	0.101		0.086
TUMOUR, Crypt +ve	1	10	0	0	0	0		11	1.83
TUMOUR, Crypt -ve	173	168	179	173	174	166		1033	172.17
Proportion	0.006	0.056	0	0	0	0		0.011
17-228 OCT4	FoV 1	FoV 2	FoV 3	FoV 4	FoV 5	FoV 6		Total	Average
NORMAL, Stroma +ve	2	1	2	0	0	0		5	0.83
NORMAL, Stroma -ve	363	354	250	249	341	298		1855	309.17
Proportion	0.005	0.003	0.008	0	0	0		0.003
NORMAL, Crypt +ve	7	8	6	3	8	4		36	6
NORMAL, Crypt -ve	291	308	325	365	373	303		1965	327.5
Proportion	0.023	0.025	0.018	0.008	0.021	0.013		0.018
TUMOUR, Stroma +ve	58	43	63	52	35	34		285	47.5
TUMOUR, Stroma -ve	48	78	123	24	48	38		359	59.83
Proportion	0.547	0.355	0.339	0.684	0.422	0.472		0.443
TUMOUR, Crypt +ve	2	1	1	0	2	2		8	1.33
TUMOUR, Crypt -ve	444	552	253	553	529	438		2769	461.5
Proportion	0.004	0.002	0.004	0	0.004	0.005		0.003
17-235 OCT4	FoV 1	FoV 2	FoV 3	FoV 4	FoV 5	FoV 6		Total	Average
NORMAL, Stroma +ve	0	0	0	0	0	0		0	0
NORMAL, Stroma -ve	112	137	136	131	162	247		925	154.17
Proportion	0	0	0	0	0	0		0
NORMAL, Crypt +ve	11	4	5	7	6	5		38	6.33
NORMAL, Crypt -ve	416	293	332	390	240	213		1884	314
Proportion	0.026	0.013	0.015	0.018	0.024	0.023		0.02
TUMOUR, Stroma +ve	46	18	37	54	14	14		183	30.5
TUMOUR, Stroma -ve	97	53	100	52	35	37		374	62.33
Proportion	0.322	0.254	0.27	0.509	0.286	0.275		0.329
TUMOUR, Crypt +ve	1	3	0	3	1	0		8	1.33
TUMOUR, Crypt -ve	252	375	217	297	456	394		1991	331.83
Proportion	0.004	0.008	0	0.01	0.002	0		0.004
16-127 OCT4	FoV 1	FoV 2	FoV 3	FoV 4	FoV 5	FoV 6		Total	Average
NORMAL, Stroma +ve	0	0	0	0	0	0		0	0
NORMAL, Stroma -ve	200	210	192	263	194	282		1341	223.5
Proportion	0	0	0	0	0	0		0
NORMAL, Crypt +ve	13	11	15	12	16	5		72	12
NORMAL, Crypt -ve	264	309	333	353	302	210		1771	295.17
Proportion	0.047	0.034	0.043	0.033	0.05	0.023		0.039
TUMOUR, Stroma +ve	62	62	91	72	120	155		562	93.67
TUMOUR, Stroma -ve	54	103	75	59	76	73		440	73.33
Proportion	0.534	0.376	0.548	0.55	0.612	0.68		0.561
TUMOUR, Crypt +ve	4	3	3	3	2	2		17	5.83
TUMOUR, Crypt -ve	261	245	219	190	159	264		1338	223
Proportion	0.015	0.012	0.014	0.016	0.012	0.008		0.013
17-455 OCT4	FoV 1	FoV 2	FoV 3	FoV 4	FoV 5	FoV 6		Total	Average
NORMAL, Stroma +ve	0	0	0	0	0	0		0	0
NORMAL, Stroma -ve	196	260	229	189	203	181		1258	209.67
Proportion	0	0	0	0	0	0		0
NORMAL, Crypt +ve	14	17	8	19	18	13		89	14.83
NORMAL, Crypt -ve	247	215	172	317	213	253		1417	236.17
Proportion	0.054	0.073	0.044	0.057	0.078	0.049		0.059
TUMOUR, Stroma +ve	3	0	2	15	6	6		32	5.33
TUMOUR, Stroma -ve	218	349	332	156	247	382		1684	280.67
Proportion	0.014	0	0.006	0.088	0.024	0.015		0.019
TUMOUR, Crypt +ve	0	1	0	0	0	3		4	0.67
TUMOUR, Crypt -ve	282	255	239	369	289	286		1720	286.67
Proportion	0	0.004	0	0	0	0.01		0.002
18-069 OCT4	FoV 1	FoV 2	FoV 3	FoV 4	FoV 5	FoV 6		Total	Average
NORMAL, Stroma +ve	0	0	0	1	0	0		1	0.17
NORMAL, Stroma -ve	269	231	247	197	234	248		1426	237.67
Proportion	0	0	0	0.005	0	0		0.0007
NORMAL, Crypt +ve	10	7	11	11	3	6		48	8
NORMAL, Crypt -ve	459	404	272	180	254	258		1827	304.5
Proportion	0.021	0.017	0.039	0.058	0.012	0.023		0.026
TUMOUR, Stroma +ve	149	131	118	143	184	128		853	142.17
TUMOUR, Stroma -ve	41	40	47	49	57	69		303	50.5
Proportion	0.784	0.766	0.715	0.745	0.763	0.65		0.738
TUMOUR, Crypt +ve	0	5	1	0	0	2		8	1.33
TUMOUR, Crypt -ve	252	113	201	225	108	214		1113	185.5
Proportion	0	0.042	0.005	0	0	0.009		0.007

## Sheet: SOX2 HG
15-361 SOX2	FoV 1	FoV 2	FoV 3	FoV 4	FoV 5	FoV 6		Total	Average			OVERALL	Total	Average
NORMAL, Stroma +ve	244	249	215	216	308	214		1446	241			NORMAL, Stroma +ve	10830	225.625
NORMAL, Stroma -ve	52	54	41	30	55	33		265	44.17			NORMAL, Stroma -ve	1843	38.4
Proportion	0.824	0.822	0.84	0.878	0.848	0.866		0.845				Proportion	0.855	0.855
NORMAL, Crypt +ve	241	347	478	408	404	346		2224	370.67			NORMAL, Crypt +ve	16905	352.188
NORMAL, Crypt -ve	12	13	10	8	17	5		65	10.83			NORMAL, Crypt -ve	1184	24.67
Proportion	0.923	0.964	0.98	0.981	0.96	0.986		0.972				Proportion	0.935	0.935
TUMOUR, Stroma +ve	253	184	166	193	109	52		957	159.5			TUMOUR, Stroma +ve	7423	154.65
TUMOUR, Stroma -ve	25	17	27	28	8	3		108	18			TUMOUR, Stroma -ve	1655	34.48
Proportion	0.91	0.915	0.86	0.873	0.932	0.945		0.899				Proportion	0.818	0.818
TUMOUR, Crypt +ve	229	229	195	218	144	341		1356	226			TUMOUR, Crypt +ve	14720	306.67
TUMOUR, Crypt -ve	29	17	18	15	6	2		87	14.5			TUMOUR, Crypt -ve	795	16.563
Proportion	0.888	0.931	0.915	0.936	0.96	0.994		0.94				Proportion	0.949	0.949
16-146 SOX2	FoV 1	FoV 2	FoV 3	FoV 4	FoV 5	FoV 6		Total	Average
NORMAL, Stroma +ve	281	182	142	174	200	266		1245	207.5
NORMAL, Stroma -ve	30	21	18	25	16	16		126	21
Proportion	0.904	0.897	0.888	0.874	0.926	0.943		0.908
NORMAL, Crypt +ve	358	236	345	303	273	284		1799	299.83
NORMAL, Crypt -ve	26	19	14	17	48	17		141	23.5
Proportion	0.932	0.925	0.961	0.947	0.85	0.944		0.927
TUMOUR, Stroma +ve	156	118	58	96	66	78		572	95.33
TUMOUR, Stroma -ve	21	15	18	25	17	16		112	18.67
Proportion	0.881	0.887	0.763	0.793	0.795	0.83		0.839
TUMOUR, Crypt +ve	649	500	540	381	450	531		3051	508.5
TUMOUR, Crypt -ve	27	19	18	8	14	4		90	15
Proportion	0.96	0.963	0.968	0.979	0.97	0.993		0.971
17-020 SOX2	FoV 1	FoV 2	FoV 3	FoV 4	FoV 5	FoV 6		Total	Average
NORMAL, Stroma +ve	348	380	268	265	270	338		1869	311.5
NORMAL, Stroma -ve	18	32	26	25	38	30		169	28.17
Proportion	0.951	0.922	0.912	0.914	0.877	0.918		0.917
NORMAL, Crypt +ve	311	269	414	344	412	384		2134	355.67
NORMAL, Crypt -ve	25	25	2	21	8	20		101	16.83
Proportion	0.926	0.915	0.995	0.942	0.981	0.95		0.955
TUMOUR, Stroma +ve	202	313	270	383	237	102		1507	251.17
TUMOUR, Stroma -ve	55	42	52	42	33	18		242	40.33
Proportion	0.786	0.882	0.839	0.901	0.878	0.85		0.862
TUMOUR, Crypt +ve	249	258	150	174	277	272		1380	230
TUMOUR, Crypt -ve	11	6	3	8	4	6		38	6.33
Proportion	0.958	0.977	0.98	0.956	0.986	0.978		0.973
17-228 SOX2	FoV 1	FoV 2	FoV 3	FoV 4	FoV 5	FoV 6		Total	Average
NORMAL, Stroma +ve	388	339	321	251	325	204		1828	304.67
NORMAL, Stroma -ve	36	24	20	22	11	18		131	21.83
Proportion	0.915	0.934	0.941	0.919	0.967	0.919		0.933
NORMAL, Crypt +ve	405	351	413	472	468	284		2393	398.83
NORMAL, Crypt -ve	13	11	9	14	9	14		70	11.67
Proportion	0.969	0.97	0.979	0.971	0.981	0.953		0.972
TUMOUR, Stroma +ve	151	44	57	127	161	136		676	112.67
TUMOUR, Stroma -ve	12	17	11	8	15	19		82	13.67
Proportion	0.926	0.721	0.838	0.941	0.915	0.877		0.892
TUMOUR, Crypt +ve	281	499	543	352	296	414		2385	397.5
TUMOUR, Crypt -ve	3	3	2	0	6	6		20	3.33
Proportion	0.989	0.994	0.996	1	0.98	0.986		0.992
17-235 SOX2	FoV 1	FoV 2	FoV 3	FoV 4	FoV 5	FoV 6		Total	Average
NORMAL, Stroma +ve	113	144	112	163	155	142		829	138.17
NORMAL, Stroma -ve	35	23	30	18	12	15		133	22.17
Proportion	0.764	0.862	0.789	0.901	0.928	0.904		0.862
NORMAL, Crypt +ve	343	289	395	365	439	310		2141	356.83
NORMAL, Crypt -ve	35	7	38	39	31	29		179	29.83
Proportion	0.907	0.976	0.912	0.903	0.934	0.914		0.923
TUMOUR, Stroma +ve	194	205	123	85	186	88		881	146.83
TUMOUR, Stroma -ve	4	20	36	14	25	18		117	19.5
Proportion	0.98	0.911	0.774	0.859	0.882	0.83		0.883
TUMOUR, Crypt +ve	161	414	277	279	249	352		1732	288.67
TUMOUR, Crypt -ve	2	8	4	5	10	7		36	6
Proportion	0.988	0.981	0.986	0.982	0.961	0.981		0.98
16-127 SOX2	FoV 1	FoV 2	FoV 3	FoV 4	FoV 5	FoV 6		Total	Average
NORMAL, Stroma +ve	174	176	215	220	314	244		1343	223.83
NORMAL, Stroma -ve	24	29	29	40	51	48		221	36.83
Proportion	0.879	0.859	0.881	0.846	0.86	0.836		0.859
NORMAL, Crypt +ve	328	339	333	342	175	198		1715	285.83
NORMAL, Crypt -ve	34	58	63	79	34	53		321	53.5
Proportion	0.906	0.854	0.841	0.812	0.837	0.789		0.842
TUMOUR, Stroma +ve	118	99	85	127	87	66		582	97
TUMOUR, Stroma -ve	43	54	47	58	69	37		308	51.33
Proportion	0.733	0.647	0.644	0.686	0.558	0.641		0.654
TUMOUR, Crypt +ve	432	295	421	191	288	382		2009	334.83
TUMOUR, Crypt -ve	20	21	26	24	22	25		138	23
Proportion	0.956	0.934	0.942	0.888	0.929	0.939		0.936
17-455 SOX2	FoV 1	FoV 2	FoV 3	FoV 4	FoV 5	FoV 6		Total	Average
NORMAL, Stroma +ve	142	104	176	163	191	199		975	162.5
NORMAL, Stroma -ve	55	47	73	58	63	47		343	57.17
Proportion	0.721	0.689	0.707	0.738	0.752	0.809		0.74
NORMAL, Crypt +ve	348	411	316	281	380	411		2147	357.83
NORMAL, Crypt -ve	23	37	30	38	9	33		170	28.33
Proportion	0.938	0.917	0.913	0.881	0.977	0.926		0.927
TUMOUR, Stroma +ve	409	330	256	367	88	284		1734	289
TUMOUR, Stroma -ve	63	103	30	38	38	72		344	57.33
Proportion	0.867	0.762	0.895	0.928	0.698	0.798		0.834
TUMOUR, Crypt +ve	241	363	276	199	428	277		1784	297.33
TUMOUR, Crypt -ve	15	17	12	4	21	9		78	13
Proportion	0.941	0.955	0.958	0.98	0.953	0.969		0.958
18.069 SOX2	FoV 1	FoV 2	FoV 3	FoV 4	FoV 5	FoV 6		Total	Average
NORMAL, Stroma +ve	200	247	221	197	207	223		1295	215.83
NORMAL, Stroma -ve	71	86	69	78	53	98		455
Proportion	0.738	0.742	0.762	0.716	0.796	0.695		0.74
NORMAL, Crypt +ve	313	316	362	501	362	498		2352	392
NORMAL, Crypt -ve	25	14	13	33	20	32		137	22.83
Proportion	0.926	0.958	0.965	0.938	0.948	0.94		0.945
TUMOUR, Stroma +ve	107	111	53	65	75	103		514	85.67
TUMOUR, Stroma -ve	44	94	54	31	76	43		342	57
Proportion	0.709	0.541	0.495	0.677	0.497	0.705		0.6
TUMOUR, Crypt +ve	76	147	168	200	264	168		1023	170.5
TUMOUR, Crypt -ve	71	43	46	53	54	41		308	51.33
Proportion	0.517	0.774	0.785	0.791	0.83	0.804		0.769

## Sheet: NANOG HG
15-361 NANOG	FoV 1	FoV 2	FoV 3	FoV 4	FoV 5	FoV 6		Total	Average			OVERALL	Total	Average
NORMAL, Stroma +ve	0	0	0	0	0	0		0	0			NORMAL, Stroma +ve	7	0.146
NORMAL, Stroma -ve	417	349	381	320	400	325		2192	365.33			NORMAL, Stroma -ve	13068	272.25
Proportion	0	0	0	0	0	0		0				Proportion	0.0005	0.0005
NORMAL, Crypt +ve	0	0	0	0	0	0		0	0			NORMAL, Crypt +ve	0	0
NORMAL, Crypt -ve	367	381	402	341	344	269		2104	350.67			NORMAL, Crypt -ve	17102	356.292
Proportion	0	0	0	0	0	0		0				Proportion	0	0
TUMOUR, Stroma +ve	0	0	0	0	0	0		0	0			TUMOUR, Stroma +ve	74	1.542
TUMOUR, Stroma -ve	380	81	161	88	124	288		1122	187			TUMOUR, Stroma -ve	8875	184.896
Proportion	0	0	0	0	0	0		0				Proportion	0.008	0.008
TUMOUR, Crypt +ve	0	0	0	0	0	0		0	0			TUMOUR, Crypt +ve	8324	173.417
TUMOUR, Crypt -ve	73	186	262	264	166	344		1295	215.83			TUMOUR, Crypt -ve	7530	156.875
Proportion	0	0	0	0	0	0		0				Proportion	0.524	0.524
16-146 NANOG	FoV 1	FoV 2	FoV 3	FoV 4	FoV 5	FoV 6		Total	Average
NORMAL, Stroma +ve	0	0	0	0	0	0		0	0
NORMAL, Stroma -ve	260	302	164	224	227	259		1436	239.33
Proportion	0	0	0	0	0	0		0
NORMAL, Crypt +ve	0	0	0	0	0	0		0	0
NORMAL, Crypt -ve	404	296	261	272	195	236		1664	277.33
Proportion	0	0	0	0	0	0		0
TUMOUR, Stroma +ve	2	0	1	6	0	7		16	2.67
TUMOUR, Stroma -ve	99	62	52	101	86	66		466	77.67
Proportion	0.02	0	0.019	0.056	0	0.096		0.033
TUMOUR, Crypt +ve	451	404	471	461	420	489		2696	449.33
TUMOUR, Crypt -ve	52	81	77	74	59	40		383	63.83
Proportion	0.897	0.833	0.859	0.862	0.877	0.924		0.876
17-020 NANOG	FoV 1	FoV 2	FoV 3	FoV 4	FoV 5	FoV 6		Total	Average
NORMAL, Stroma +ve	0	0	0	0	0	0		0	0
NORMAL, Stroma -ve	277	326	341	309	273	374		1900	316.67
Proportion	0	0	0	0	0	0		0
NORMAL, Crypt +ve	0	0	0	0	0	0		0	0
NORMAL, Crypt -ve	454	508	307	338	300	286		2193	365.5
Proportion	0	0	0	0	0	0		0
TUMOUR, Stroma +ve	0	0	0	0	0	0		0	0
TUMOUR, Stroma -ve	295	270	225	491	301	119		1701	283.5
Proportion	0	0	0	0	0	0		0
TUMOUR, Crypt +ve	0	0	0	0	0	0		0	0
TUMOUR, Crypt -ve	106	122	163	121	138	202		852	142
Proportion	0	0	0	0	0	0		0
17-228 NANOG	FoV 1	FoV 2	FoV 3	FoV 4	FoV 5	FoV 6		Total	Average
NORMAL, Stroma +ve	0	0	0	0	0	0		0	0
NORMAL, Stroma -ve	314	328	349	310	324	368		1993	332.17
Proportion	0	0	0	0	0	0		0
NORMAL, Crypt +ve	0	0	0	0	0	0		0	0
NORMAL, Crypt -ve	397	471	513	422	390	428		2621	436.83
Proportion	0	0	0	0	0	0		0
TUMOUR, Stroma +ve	4	4	2	20	12	3		45	7.5
TUMOUR, Stroma -ve	134	122	120	124	119	101		720	120
Proportion	0.029	0.032	0.016	0.139	0.092	0.029		0.059
TUMOUR, Crypt +ve	244	219	265	254	227	264		1473	245.5			Cytoplasmic
TUMOUR, Crypt -ve	29	22	27	20	32	51		181	30.16
Proportion	0.894	0.909	0.908	0.927	0.876	0.843		0.891
17-235 NANOG	FoV 1	FoV 2	FoV 3	FoV 4	FoV 5	FoV 6		Total	Average
NORMAL, Stroma +ve	2	0	0	0	0	0		2	0.33
NORMAL, Stroma -ve	162	186	158	157	171	167		1001	166.83
Proportion	0.012	0	0	0	0	0		0.002
NORMAL, Crypt +ve	0	0	0	0	0	0		0	0
NORMAL, Crypt -ve	366	347	336	359	324	333		2065	344.17
Proportion	0	0	0	0	0	0		0
TUMOUR, Stroma +ve	0	0	0	0	0	0		0	0
TUMOUR, Stroma -ve	119	98	84	76	202	45		624	104
Proportion	0	0	0	0	0	0		0
TUMOUR, Crypt +ve	10	14	11	47	24	4		110	18.33			+1 on the 0-3 scale
TUMOUR, Crypt -ve	468	489	529	464	189	418		2557	426.17
Proportion	0.021	0.028	0.02	0.092	0.113	0.009		0.041
16-127 NANOG	FoV 1	FoV 2	FoV 3	FoV 4	FoV 5	FoV 6		Total	Average
NORMAL, Stroma +ve	0	0	0	0	0	0		0	0
NORMAL, Stroma -ve	224	211	276	225	320	324		1580	263.33
Proportion	0	0	0	0	0	0		0
NORMAL, Crypt +ve	0	0	0	0	0	0		0	0
NORMAL, Crypt -ve	428	396	320	322	351	224		2041	340.17
Proportion	0	0	0	0	0	0		0
TUMOUR, Stroma +ve	0	0	0	0	0	0		0	0
TUMOUR, Stroma -ve	184	169	78	198	234	155		1018	169.67
Proportion	0	0	0	0	0	0		0
TUMOUR, Crypt +ve	252	246	316	162	142	160		1278	213
TUMOUR, Crypt -ve	107	211	145	123	168	86		840	140
Proportion	0.706	0.538	0.685	0.568	0.458	0.65		0.603
17-455 NANOG	FoV 1	FoV 2	FoV 3	FoV 4	FoV 5	FoV 6		Total	Average
NORMAL, Stroma +ve	0	0	0	0	0	0		0	0
NORMAL, Stroma -ve	317	212	238	268	251	216		1502	250.33
Proportion	0	0	0	0	0	0		0
NORMAL, Crypt +ve	0	0	0	0	0	0		0	0
NORMAL, Crypt -ve	257	433	352	346	406	363		2157	359.5
Proportion	0	0	0	0	0	0		0
TUMOUR, Stroma +ve	0	3	1	0	0	0		4	0.5
TUMOUR, Stroma -ve	442	359	317	368	467	252		2206	367.5
Proportion	0	0.008	0.003	0	0	0		0.002
TUMOUR, Crypt +ve	367	254	292	303	215	513		1944	324
TUMOUR, Crypt -ve	88	122	115	56	40	70		491	81.83
Proportion	0.807	0.694	0.717	0.844	0.843	0.88		0.798
18-069 NANOG	FoV 1	FoV 2	FoV 3	FoV 4	FoV 5	FoV 6		Total	Average
NORMAL, Stroma +ve	0	1	2	1	1	0		5	0.83
NORMAL, Stroma -ve	239	199	290	233	248	255		1464	244
Proportion	0	0.005	0.007	0.004	0.004	0		0.003
NORMAL, Crypt +ve	0	0	0	0	0	0		0	0
NORMAL, Crypt -ve	302	290	417	528	431	289		2257	376.17
Proportion	0	0	0	0	0	0		0
TUMOUR, Stroma +ve	0	4	4	1	0	0		9	1.5
TUMOUR, Stroma -ve	155	184	202	175	147	155		1018	169.67
Proportion	0	0.021	0.019	0.006	0	0		0.009
TUMOUR, Crypt +ve	146	125	115	207	112	118		823	137.17
TUMOUR, Crypt -ve	175	155	148	76	244	133		931	155.17
Proportion	0.455	0.446	0.437	0.731	0.315	0.47		0.469

## Sheet: KLF4 HG
15-361 KLF4	FoV 1	FoV 2	FoV 3	FoV 4	FoV 5	FoV 6		Total	Average			OVERALL	Total	Average
NORMAL, Stroma +ve	159	188	113	201	161	143		965	160.83			NORMAL, Stroma +ve	5505	114.688
NORMAL, Stroma -ve	193	181	176	177	196	164		1087	181.17			NORMAL, Stroma -ve	7541	157.104
Proportion	0.452	0.509	0.391	0.532	0.451	0.466		0.47				Proportion	0.422	0.422
NORMAL, Crypt +ve	323	308	353	306	297	202		1789	298.17			NORMAL, Crypt +ve	13370	278.542
NORMAL, Crypt -ve	109	112	143	94	102	40		600	100			NORMAL, Crypt -ve	2805	58.438
Proportion	0.748	0.733	0.712	0.765	0.744	0.835		0.749				Proportion	0.827	0.827
TUMOUR, Stroma +ve	63	101	68	89	108	173		602	100.33			TUMOUR, Stroma +ve	3806	79.302
TUMOUR, Stroma -ve	105	48	42	83	22	161		461	76.83			TUMOUR, Stroma -ve	4140	86.25
Proportion	0.375	0.678	0.618	0.517	0.831	0.518		0.566				Proportion	0.479	0.479
TUMOUR, Crypt +ve	272	338	288	310	253	245		1706	284.33			TUMOUR, Crypt +ve	14505	302.188
TUMOUR, Crypt -ve	103	37	15	60	28	34		277	46.17			TUMOUR, Crypt -ve	2463	51.313
Proportion	0.725	0.901	0.95	0.838	0.9	0.878		0.86				Proportion	0.855	0.855
16-146 KLF4	FoV 1	FoV 2	FoV 3	FoV 4	FoV 5	FoV 6		Total	Average
NORMAL, Stroma +ve	77	128	47	43	68	55		418	69.67
NORMAL, Stroma -ve	200	181	133	101	145	157		917	152.83
Proportion	0.278	0.414	0.261	0.299	0.319	0.259		0.313
NORMAL, Crypt +ve	235	162	419	219	265	394		1694	282.33
NORMAL, Crypt -ve	36	12	64	43	27	75		257	42.83
Proportion	0.867	0.931	0.867	0.836	0.908	0.84		0.868
TUMOUR, Stroma +ve	70	49	52	63	74	132		440	73.33
TUMOUR, Stroma -ve	20	57	53	22	58	94		304	50.67
Proportion	0.778	0.462	0.495	0.741	0.561	0.584		0.568
TUMOUR, Crypt +ve	465	488	502	466	486	228		2635	439.17
TUMOUR, Crypt -ve	90	77	77	104	60	106		514	85.67
Proportion	0.838	0.864	0.867	0.818	0.89	0.683		0.837
17-020 KLF4	FoV 1	FoV 2	FoV 3	FoV 4	FoV 5	FoV 6		Total	Average
NORMAL, Stroma +ve	48	100	125	121	121	166		681	113.5
NORMAL, Stroma -ve	136	173	196	216	176	196		1096	182.17
Proportion	0.261	0.366	0.389	0.359	0.407	0.459		0.383
NORMAL, Crypt +ve	309	295	285	275	257	267		1688	281.33
NORMAL, Crypt -ve	12	29	34	47	26	21		169	28.17
Proportion	0.963	0.91	0.893	0.854	0.908	0.927		0.909
TUMOUR, Stroma +ve	57	65	45	23	193	195		578	96.33
TUMOUR, Stroma -ve	116	38	72	31	181	145		583	97.17
Proportion	0.329	0.631	0.385	0.426	0.516	0.574		0.498
TUMOUR, Crypt +ve	227	315	280	264	210	206		1502	250.33
TUMOUR, Crypt -ve	179	187	187	153	69	40		815	135.83
Proportion	0.559	0.627	0.6	0.633	0.753	0.837		0.648
17-228 KLF4	FoV 1	FoV 2	FoV 3	FoV 4	FoV 5	FoV 6		Total	Average
NORMAL, Stroma +ve	188	267	158	228	191	248		1280	213.33
NORMAL, Stroma -ve	119	143	124	123	178	105		792	132
Proportion	0.612	0.651	0.56	0.65	0.518	0.703		0.618
NORMAL, Crypt +ve	303	295	412	386	284	333		2013	335.5
NORMAL, Crypt -ve	32	24	28	23	20	12		139	23.17
Proportion	0.904	0.925	0.936	0.944	0.934	0.965		0.936
TUMOUR, Stroma +ve	29	64	74	55	51	10		283	47.17
TUMOUR, Stroma -ve	43	105	51	83	38	32		352	58.67
Proportion	0.403	0.379	0.592	0.399	0.573	0.238		0.446
TUMOUR, Crypt +ve	473	262	319	292	268	553		2167	361.17
TUMOUR, Crypt -ve	21	15	21	17	23	19		116	19.33
Proportion	0.957	0.946	0.938	0.945	0.921	0.967		0.949
17-235 KLF4	FoV 1	FoV 2	FoV 3	FoV 4	FoV 5	FoV 6		Total	Average
NORMAL, Stroma +ve	64	47	75	55	101	73		415	69.17
NORMAL, Stroma -ve	59	104	83	108	118	125		597	99.5
Proportion	0.52	0.311	0.475	0.337	0.461	0.369		0.41
NORMAL, Crypt +ve	186	336	262	336	237	228		1585	264.17
NORMAL, Crypt -ve	134	97	89	86	59	34		499	83.17
Proportion	0.581	0.776	0.746	0.796	0.801	0.87		0.761
TUMOUR, Stroma +ve	99	81	95	42	110	78		505	84.17
TUMOUR, Stroma -ve	49	74	46	28	31	40		268	44.67
Proportion	0.669	0.523	0.674	0.6	0.78	0.661		0.653
TUMOUR, Crypt +ve	283	325	226	362	236	289		1721	286.83
TUMOUR, Crypt -ve	21	16	15	10	10	5		77	12.83
Proportion	0.931	0.931	0.938	0.973	0.959	0.983		0.957
16-127 KLF4	FoV 1	FoV 2	FoV 3	FoV 4	FoV 5	FoV 6		Total	Average
NORMAL, Stroma +ve	119	118	139	135	105	145		761	126.83
NORMAL, Stroma -ve	126	98	111	129	151	190		805	134.17
Proportion	0.486	0.546	0.556	0.511	0.41	0.423		0.486
NORMAL, Crypt +ve	286	195	226	276	324	145		1452	242
NORMAL, Crypt -ve	80	48	49	54	38	24		293	48.83
Proportion	0.781	0.802	0.822	0.836	0.895	0.858		0.832
TUMOUR, Stroma +ve	37	43	51	73	47	24		275	45.83
TUMOUR, Stroma -ve	95	89	100	90	50	63		487	81.17
Proportion	0.28	0.326	0.338	0.448	0.485	0.276		0.361
TUMOUR, Crypt +ve	266	170	229	178	362	357		1562	260.33
TUMOUR, Crypt -ve	45	24	42	53	40	59		263	43.83
Proportion	0.855	0.876	0.845	0.771	0.9	0.858		0.856
17-455 KLF4	FoV 1	FoV 2	FoV 3	FoV 4	FoV 5	FoV 6		Total	Average
NORMAL, Stroma +ve	95	93	95	148	95	55		581	96.83
NORMAL, Stroma -ve	176	156	158	154	180	154		978	163
Proportion	0.351	0.373	0.375	0.49	0.345	0.263		0.373
NORMAL, Crypt +ve	330	256	258	262	228	231		1565	260.83
NORMAL, Crypt -ve	123	75	64	69	86	76		493	82.17
Proportion	0.728	0.773	0.801	0.792	0.726	0.753		0.76
TUMOUR, Stroma +ve	127	184	136	112	80	121		760	126.67
TUMOUR, Stroma -ve	174	198	256	289	155	189		1261	210.17
Proportion	0.422	0.482	0.347	0.279	0.343	0.39		0.388
TUMOUR, Crypt +ve	362	222	277	312	391	270		1834	305.67
TUMOUR, Crypt -ve	45	15	31	33	28	57		209	34.83
Proportion	0.889	0.937	0.899	0.904	0.933	0.826		0.898
18-069 KLF4	FoV 1	FoV 2	FoV 3	FoV 4	FoV 5	FoV 6		Total	Average
NORMAL, Stroma +ve	67	59	53	78	95	52		404	67.33
NORMAL, Stroma -ve	197	199	246	205	212	210		1269	211.5
Proportion	0.254	0.229	0.177	0.276	0.309	0.198		0.241
NORMAL, Crypt +ve	269	231	295	270	269	250		1584	264
NORMAL, Crypt -ve	47	59	80	45	61	63		355	59.17
Proportion	0.851	0.797	0.787	0.857	0.815	0.799		0.817
TUMOUR, Stroma +ve	83	70	40	54	24	92		363	60.5
TUMOUR, Stroma -ve	47	49	45	114	45	124		424	70.67
Proportion	0.638	0.588	0.471	0.321	0.348	0.426		0.461
TUMOUR, Crypt +ve	266	217	285	171	281	158		1378	229.67
TUMOUR, Crypt -ve	54	34	38	22	23	21		192	32
Proportion	0.831	0.865	0.882	0.886	0.924	0.883		0.878

## Sheet: c-MYC HG
15-361 c-Myc	FoV 1	FoV 2	FoV 3	FoV 4	FoV 5	FoV 6		Total	Average			OVERALL	Total	Average
NORMAL, Stroma +ve	146	131	128	94	136	114		749	124.83			NORMAL, Stroma +ve	6069	126.438
NORMAL, Stroma -ve	214	133	207	204	168	113		1039	173.17			NORMAL, Stroma -ve	5946	123.875
Proportion	0.406	0.496	0.382	0.315	0.447	0.502		0.419				Proportion	0.505	0.505
NORMAL, Crypt +ve	278	296	290	182	281	368		1695	282.5			NORMAL, Crypt +ve	12583	262.146
NORMAL, Crypt -ve	137	109	115	130	177	129		797	132.83			NORMAL, Crypt -ve	3910	81.458
Proportion	0.67	0.731	0.716	0.583	0.614	0.74		0.68				Proportion	0.763	0.763
TUMOUR, Stroma +ve	108	73	82	89	76	212		640	106.67			TUMOUR, Stroma +ve	4696	97.833
TUMOUR, Stroma -ve	37	118	135	98	82	147		617	102.83			TUMOUR, Stroma -ve	2806	58.458
Proportion	0.745	0.382	0.378	0.476	0.481	0.591		0.509				Proportion	0.626	0.626
TUMOUR, Crypt +ve	110	115	213	262	264	83		1047	174.5			TUMOUR, Crypt +ve	12695	264.479
TUMOUR, Crypt -ve	40	141	159	183	182	40		745	124.17			TUMOUR, Crypt -ve	2654	55.292
Proportion	0.733	0.449	0.573	0.589	0.592	0.675		0.584				Proportion	0.827	0.827
16-146 c-Myc	FoV 1	FoV 2	FoV 3	FoV 4	FoV 5	FoV 6		Total	Average
NORMAL, Stroma +ve	88	101	95	133	152	94		663	110.5
NORMAL, Stroma -ve	98	135	114	134	122	84		687	114.5
Proportion	0.473	0.428	0.455	0.498	0.555	0.528		0.491
NORMAL, Crypt +ve	193	158	234	241	163	157		1146	191
NORMAL, Crypt -ve	111	104	142	180	85	116		738	123
Proportion	0.635	0.603	0.622	0.572	0.657	0.575		0.608
TUMOUR, Stroma +ve	53	40	45	48	54	116		356	59.33
TUMOUR, Stroma -ve	27	31	47	26	35	45		211	35.17
Proportion	0.663	0.563	0.489	0.649	0.607	0.72		0.628
TUMOUR, Crypt +ve	452	417	311	326	391	219		2116	352.67
TUMOUR, Crypt -ve	43	44	106	78	37	72		380	63.33
Proportion	0.913	0.905	0.746	0.807	0.914	0.753		0.848
17-020 c-Myc	FoV 1	FoV 2	FoV 3	FoV 4	FoV 5	FoV 6		Total	Average
NORMAL, Stroma +ve	245	152	178	185	208	158		1126	187.67
NORMAL, Stroma -ve	64	67	71	113	74	86		475	79.17
Proportion	0.793	0.694	0.715	0.621	0.738	0.648		0.703
NORMAL, Crypt +ve	282	377	311	311	283	266		1830	305
NORMAL, Crypt -ve	8	21	7	7	5	9		57	9.5
Proportion	0.972	0.947	0.978	0.978	0.983	0.967		0.97
TUMOUR, Stroma +ve	65	97	216	56	49	206		689	114.83
TUMOUR, Stroma -ve	22	286	99	6	26	45		484	80.67
Proportion	0.747	0.253	0.686	0.903	0.653	0.821		0.587
TUMOUR, Crypt +ve	297	130	225	341	394	186		1573	262.17
TUMOUR, Crypt -ve	99	40	37	4	65	7		252	42
Proportion	0.75	0.765	0.851	0.988	0.858	0.964		0.862
17-228 c-Myc	FoV 1	FoV 2	FoV 3	FoV 4	FoV 5	FoV 6		Total	Average
NORMAL, Stroma +ve	250	265	248	230	207	293		1493	248.83
NORMAL, Stroma -ve	57	81	34	66	83	92		413	68.83
Proportion	0.814	0.766	0.879	0.777	0.714	0.761		0.783
NORMAL, Crypt +ve	263	435	380	424	413	371		2286	381
NORMAL, Crypt -ve	23	21	35	18	6	16		119	19.83
Proportion	0.92	0.954	0.916	0.959	0.986	0.959		0.951
TUMOUR, Stroma +ve	71	116	121	75	53	101		537	89.5
TUMOUR, Stroma -ve	9	9	15	6	10	4		53	8.83
Proportion	0.888	0.928	0.89	0.926	0.841	0.962		0.91
TUMOUR, Crypt +ve	432	288	302	454	334	309		2119	353.17
TUMOUR, Crypt -ve	6	2	3	19	25	5		60	10
Proportion	0.986	0.993	0.99	0.96	0.93	0.984		0.972
17-235 c-Myc	FoV 1	FoV 2	FoV 3	FoV 4	FoV 5	FoV 6		Total	Average
NORMAL, Stroma +ve	86	125	69	86	109	72		547	91.17
NORMAL, Stroma -ve	79	39	51	59	71	58		357	59.5
Proportion	0.521	0.762	0.575	0.593	0.606	0.554		0.605
NORMAL, Crypt +ve	295	335	352	298	224	318		1822	303.67
NORMAL, Crypt -ve	22	31	76	31	29	41		230	38.33
Proportion	0.931	0.915	0.822	0.906	0.885	0.886		0.888
TUMOUR, Stroma +ve	54	59	65	60	60	137		435	72.5
TUMOUR, Stroma -ve	27	16	17	10	6	12		88	14.67
Proportion	0.704	0.787	0.793	0.857	0.909	0.919		0.832
TUMOUR, Crypt +ve	379	369	364	317	335	188		1952	325.33
TUMOUR, Crypt -ve	23	17	11	8	5	6		70	11.67
Proportion	0.943	0.956	0.971	0.975	0.985	0.969		0.965
16-127 c-Myc	FoV 1	FoV 2	FoV 3	FoV 4	FoV 5	FoV 6		Total	Average
NORMAL, Stroma +ve	36	123	92	30	104	50		435	72.5
NORMAL, Stroma -ve	172	119	109	153	145	160		858	143
Proportion	0.173	0.508	0.458	0.164	0.418	0.238		0.336
NORMAL, Crypt +ve	155	193	230	201	258	254		1291	215.17
NORMAL, Crypt -ve	83	98	134	145	116	113		689	114.83
Proportion	0.651	0.663	0.632	0.581	0.69	0.692		0.652
TUMOUR, Stroma +ve	73	22	88	65	65	50		363	60.5
TUMOUR, Stroma -ve	46	23	54	45	36	45		249	41.5
Proportion	0.613	0.489	0.62	0.591	0.644	0.526		0.593
TUMOUR, Crypt +ve	180	215	130	213	303	316		1357	226.17
TUMOUR, Crypt -ve	45	113	60	64	27	28		337	56.17
Proportion	0.8	0.655	0.684	0.769	0.918	0.919		0.801
17-455 c-Myc	FoV 1	FoV 2	FoV 3	FoV 4	FoV 5	FoV 6		Total	Average
NORMAL, Stroma +ve	78	52	120	91	85	116		542	90.33
NORMAL, Stroma -ve	206	144	104	127	198	182		961	160.17
Proportion	0.275	0.265	0.536	0.417	0.3	0.389		0.361
NORMAL, Crypt +ve	146	249	233	288	211	165		1292	215.33
NORMAL, Crypt -ve	186	111	92	121	94	131		735	122.5
Proportion	0.44	0.692	0.717	0.704	0.692	0.557		0.637
TUMOUR, Stroma +ve	356	202	251	138	81	153		1181	196.83
TUMOUR, Stroma -ve	233	230	118	50	81	97		809	134.83
Proportion	0.604	0.468	0.68	0.734	0.5	0.612		0.593
TUMOUR, Crypt +ve	135	167	174	334	326	248		1384	230.67
TUMOUR, Crypt -ve	69	86	160	114	64	94		587	97.83
Proportion	0.662	0.66	0.521	0.746	0.836	0.725		0.702
18-069 c-Myc	FoV 1	FoV 2	FoV 3	FoV 4	FoV 5	FoV 6		Total	Average
NORMAL, Stroma +ve	55	97	67	162	33	100		514	85.67
NORMAL, Stroma -ve	222	156	178	166	287	147		1156	192.67
Proportion	0.199	0.383	0.273	0.494	0.103	0.405		0.308
NORMAL, Crypt +ve	190	242	228	174	181	206		1221	203.5
NORMAL, Crypt -ve	94	49	58	96	135	113		545	90.83
Proportion	0.669	0.832	0.891	0.644	0.573	0.646		0.691
TUMOUR, Stroma +ve	101	103	61	83	75	72		495	82.5
TUMOUR, Stroma -ve	56	34	34	103	39	29		295	49.17
Proportion	0.643	0.752	0.642	0.446	0.658	0.713		0.627
TUMOUR, Crypt +ve	181	162	225	127	195	257		1147	191.17
TUMOUR, Crypt -ve	30	31	34	54	44	30		223	37.17
Proportion	0.858	0.839	0.869	0.702	0.802	0.895		0.837
