# Supplementary material for: Cancer stem cell subpopulations in primary colon adenocarcinoma
Source: PLoS One. 2019 Sep 6;14(9):e0221963. doi: 10.1371/journal.pone.0221963 (PMC6730900; doi:10.1371/journal.pone.0221963)
Supplement: S1 Datasets — Raw data collected and analyzed during this study is provided, including anonymous patient data, DAB IHC cell counting data, discriminant function analysis output, in-situ hybridization cell counting data, raw RT-qPCR CT values, and cell counting statistics. (ZIP) [file pone.0221963.s008.zip › ISH Cell Counting.xlsx]

## Sheet: OCT4 LG
15-199 OCT4	FoV 1	FoV 2	FoV 3	FoV 4	FoV 5	FoV 6		Total	Average			OVERALL	Total	Average
NORMAL, Stroma +ve	4	5	7	2	10	5		33	6.5			NORMAL, Stroma +ve	262	7.28
NORMAL, Stroma -ve	34	38	44	33	26	36		211	35.17			NORMAL, Stroma -ve	1389	38.58
Proportion	0.105	0.116	0.137	0.057	0.278	0.122		0.135				Proportion	0.1587	0.1587
NORMAL, Crypt +ve	26	22	37	27	28	29		169	28.17			NORMAL, Crypt +ve	1409	39.14
NORMAL, Crypt -ve	21	32	16	40	25	43		177	29.5			NORMAL, Crypt -ve	1047	29.08
Proportion	0.553	0.407	0.698	0.403	0.528	0.403		0.488				Proportion	0.5737	0.5737
TUMOUR, Stroma +ve	7	24	13	24	10	18		96	16			TUMOUR, Stroma +ve	613	17.03
TUMOUR, Stroma -ve	35	22	30	36	22	47		192	32			TUMOUR, Stroma -ve	1230	34.17
Proportion	0.167	0.522	0.302	0.4	0.313	0.277		0.333				Proportion	0.3326	0.3326
TUMOUR, Crypt +ve	34	35	29	40	82	25		245	40.83			TUMOUR, Crypt +ve	1325	36.81
TUMOUR, Crypt -ve	3	5	16	10	5	2		41	6.83			TUMOUR, Crypt -ve	501	13.92
Proportion	0.919	0.875	0.644	0.8	0.943	0.926		0.857				Proportion	0.7256	0.7256
15-398 OCT4	FoV 1	FoV 2	FoV 3	FoV 4	FoV 5	FoV 6		Total	Average
NORMAL, Stroma +ve	31	13	21	17	15	13		110	18.33
NORMAL, Stroma -ve	52	25	64	52	36	27		256	42.67
Proportion	0.373	0.342	0.247	0.246	0.294	0.325		0.301
NORMAL, Crypt +ve	38	49	67	64	61	53		332	55.33
NORMAL, Crypt -ve	11	20	14	17	21	22		105	17.5
Proportion	0.776	0.71	0.827	0.79	0.744	0.707		0.76
TUMOUR, Stroma +ve	18	16	24	6	20	14		98	16.33
TUMOUR, Stroma -ve	17	34	30	11	32	20		144	24
Proportion	0.514	0.32	0.444	0.353	0.385	0.412		0.405
TUMOUR, Crypt +ve	39	23	25	50	28	43		208	34.67
TUMOUR, Crypt -ve	5	20	7	12	3	7		54	9
Proportion	0.886	0.535	0.781	0.806	0.903	0.86		0.794
16-059 OCT4	FoV 1	FoV 2	FoV 3	FoV 4	FoV 5	FoV 6		Total	Average
NORMAL, Stroma +ve	4	0	3	2	2	5		16	2.67
NORMAL, Stroma -ve	31	41	36	25	24	83		240	40
Proportion	0.114	0	0.077	0.074	0.077	0.568		0.0625
NORMAL, Crypt +ve	41	37	41	30	45	23		217	36.17
NORMAL, Crypt -ve	65	58	39	46	49	29		286	47.67
Proportion	0.387	0.389	0.513	0.395	0.479	0.442		0.431
TUMOUR, Stroma +ve	3	14	16	8	4	10		55	9.17
TUMOUR, Stroma -ve	21	26	25	16	42	22		152	25.33
Proportion	0.125	0.35	0.39	0.333	0.087	0.313		0.266
TUMOUR, Crypt +ve	38	22	28	32	36	47		203	33.83
TUMOUR, Crypt -ve	40	33	42	80	30	41		266	44.33
Proportion	0.487	0.666	0.4	0.286	0.545	0.534		0.433
16-243 OCT4	FoV 1	FoV 2	FoV 3	FoV 4	FoV 5	FoV 6		Total	Average
NORMAL, Stroma +ve	1	2	3	2	2	2		12	2
NORMAL, Stroma -ve	23	30	26	24	22	21		146	24.33
Proportion	0.042	0.063	0.103	0.077	0.083	0.087		0.076
NORMAL, Crypt +ve	25	26	28	23	30	32		164	27.33
NORMAL, Crypt -ve	25	36	37	23	45	30		196	32.67
Proportion	0.5	0.419	0.431	0.5	0.4	0.516		0.456
TUMOUR, Stroma +ve	14	12	24	19	16	17		102	17
TUMOUR, Stroma -ve	58	48	45	52	54	38		295	49.17
Proportion	0.194	0.2	0.348	0.268	0.229	0.309		0.257
TUMOUR, Crypt +ve	39	38	25	49	30	68		249	41.5
TUMOUR, Crypt -ve	2	1	2	4	5	4		18	3
Proportion	0.951	0.974	0.926	0.925	0.857	0.944		0.933
16-337 'OCT4	FoV 1	FoV 2	FoV 3	FoV 4	FoV 5	FoV 6		Total	Average
NORMAL, Stroma +ve	2	3	2	8	8	14		37	6.17
NORMAL, Stroma -ve	25	44	35	70	68	82		324	54
Proportion								0.102
NORMAL, Crypt +ve	37	28	53	52	46	13		229	38.17
NORMAL, Crypt -ve	11	44	61	20	22	15		173	28.83
Proportion								0.57
TUMOUR, Stroma +ve	2	7	9	8	5	5		36	6
TUMOUR, Stroma -ve	33	33	39	35	26	31		197	32.83
Proportion								0.155
TUMOUR, Crypt +ve	44	42	39	26	39	37		227	37.83
TUMOUR, Crypt -ve	7	5	6	1	9	3		31	5.17
Proportion								0.88
17-146 OCT4	FoV 1	FoV 2	FoV 3	FoV 4	FoV 5	FoV 6		Total	Average
NORMAL, Stroma +ve	10	15	3	10	10	6		54	9
NORMAL, Stroma -ve	35	37	31	45	25	39		212	35.33
Proportion								0.203
NORMAL, Crypt +ve	48	59	49	48	56	38		298	49.67
NORMAL, Crypt -ve	22	14	24	17	12	21		110	18.33
Proportion								0.73
TUMOUR, Stroma +ve	31	44	32	38	52	29		226	37.67
TUMOUR, Stroma -ve	36	36	48	39	53	38		250	41.67
Proportion								0.475
TUMOUR, Crypt +ve	25	26	25	28	30	59		193	32.17
TUMOUR, Crypt -ve	22	15	7	12	15	20		91	15.17
Proportion								0.68

## Sheet: SOX2 LG
15-199 SOX2	FoV 1	FoV 2	FoV 3	FoV 4	FoV 5	FoV 6		Total	Average			OVERALL	Total	Average
NORMAL, Stroma +ve	2	1	2	2	0	3		10	2.67			NORMAL, Stroma +ve	131	3.64
NORMAL, Stroma -ve	54	33	54	40	21	47		249	41.5			NORMAL, Stroma -ve	1646	45.72
Proportion								0.039				Proportion	0.074	0.074
NORMAL, Crypt +ve	2	7	6	6	4	8		33	5.5			NORMAL, Crypt +ve	441	12.25
NORMAL, Crypt -ve	59	71	38	64	85	85		402	67			NORMAL, Crypt -ve	2729	75.81
Proportion								0.076				Proportion	0.139	0.139
TUMOUR, Stroma +ve	5	0	5	3	0	3		16	2.67			TUMOUR, Stroma +ve	203	5.64
TUMOUR, Stroma -ve	60	39	42	48	28	38		255	42.5			TUMOUR, Stroma -ve	1487	41.31
Proportion								0.059				Proportion	0.12	0.12
TUMOUR, Crypt +ve	25	26	32	23	25	24		155	25.83			TUMOUR, Crypt +ve	806	22.39
TUMOUR, Crypt -ve	78	54	33	60	73	63		361	60.17			TUMOUR, Crypt -ve	2087	57.97
Proportion								0.3				Proportion	0.279	0.279
15-398 SOX2	FoV 1	FoV 2	FoV 3	FoV 4	FoV 5	FoV 6		Total	Average
NORMAL, Stroma +ve	9	10	6	5	12	9		51	8.5
NORMAL, Stroma -ve	66	60	55	56	76	52		365	60.83
Proportion								0.123
NORMAL, Crypt +ve	24	22	15	15	17	45		138	23
NORMAL, Crypt -ve	73	51	85	83	91	119		502	83.67
Proportion								0.216
TUMOUR, Stroma +ve	4	6	2	12	10	11		45	7.5
TUMOUR, Stroma -ve	17	30	23	31	15	16		132	22
Proportion								0.254
TUMOUR, Crypt +ve	73	60	45	31	44	26		279	46.5
TUMOUR, Crypt -ve	64	39	85	46	82	44		360	60
Proportion								0.437
16-059 SOX2	FoV 1	FoV 2	FoV 3	FoV 4	FoV 5	FoV 6		Total	Average
NORMAL, Stroma +ve	3	1	1	3	2	1		11	1.83
NORMAL, Stroma -ve	34	60	42	41	33	66		276	46
Proportion								0.038
NORMAL, Crypt +ve	26	20	12	5	11	8		82	13.67
NORMAL, Crypt -ve	109	147	79	86	60	93		574	95.67
Proportion								0.125
TUMOUR, Stroma +ve	3	2	3	3	2	0		13	2.17
TUMOUR, Stroma -ve	31	11	8	17	26	29		122	20.33
Proportion								0.096
TUMOUR, Crypt +ve	8	16	19	19	15	13		90	15
TUMOUR, Crypt -ve	59	45	61	81	51	47		344	57.33
Proportion								0.207
16-243 SOX2	FoV 1	FoV 2	FoV 3	FoV 4	FoV 5	FoV 6		Total	Average
NORMAL, Stroma +ve	1	3	6	3	6	2		21	3.5
NORMAL, Stroma -ve	26	8	30	50	31	49		194	32.33
Proportion								0.098
NORMAL, Crypt +ve	11	8	13	7	6	3		48	8
NORMAL, Crypt -ve	61	101	40	79	65	51		397	66.17
Proportion								0.108
TUMOUR, Stroma +ve	14	12	7	17	4	2		56	9.33
TUMOUR, Stroma -ve	43	71	55	52	37	38		296	49.33
Proportion								0.159
TUMOUR, Crypt +ve	18	19	14	33	27	24		135	22.5
TUMOUR, Crypt -ve	67	53	63	75	54	92		404	67.33
Proportion								0.25
16-337 SOX2	FoV 1	FoV 2	FoV 3	FoV 4	FoV 5	FoV 6		Total	Average
NORMAL, Stroma +ve	3	0	5	5	5	7		20	3.33
NORMAL, Stroma -ve	45	32	64	47	79	53		320	53.33
Proportion								0.059
NORMAL, Crypt +ve	4	8	8	16	15	9		60	10
NORMAL, Crypt -ve	46	101	71	72	77	83		450	75
Proportion								0.118
TUMOUR, Stroma +ve	0	8	8	7	6	3		32	5.33
TUMOUR, Stroma -ve	15	66	72	33	60	20		266	44.33
Proportion								0.107
TUMOUR, Crypt +ve	12	14	3	30	16	13		88	14.67
TUMOUR, Crypt -ve	56	24	13	84	34	140		351	58.5
Proportion								0.2
17-146 SOX2	FoV 1	FoV 2	FoV 3	FoV 4	FoV 5	FoV 6		Total	Average
NORMAL, Stroma +ve	2	3	2	1	7	3		18	3
NORMAL, Stroma -ve	44	52	43	28	25	50		242	40.33
Proportion								0.069
NORMAL, Crypt +ve	9	17	10	9	18	17		80	13.33
NORMAL, Crypt -ve	67	62	53	96	49	77		404	67.33
Proportion								0.165
TUMOUR, Stroma +ve	7	12	8	4	5	5		41	6.83
TUMOUR, Stroma -ve	80	46	59	83	80	68		416	69.33
Proportion								0.09
TUMOUR, Crypt +ve	4	19	8	11	5	12		59	9.83
TUMOUR, Crypt -ve	53	57	31	27	61	38		267	44.5
Proportion								0.181

## Sheet: NANOG LG
15-199 NANOG	FoV 1	FoV 2	FoV 3	FoV 4	FoV 5	FoV 6		Total	Average			OVERALL	Total	Average
NORMAL, Stroma +ve	3	10	6	5	5	15		44	7.33			NORMAL, Stroma +ve	438	12.17
NORMAL, Stroma -ve	37	37	24	38	23	29		188	31.33			NORMAL, Stroma -ve	1358	37.72
Proportion								0.19				Proportion	0.244	0.244
NORMAL, Crypt +ve	28	26	46	24	59	27		210	35			NORMAL, Crypt +ve	1464	40.67
NORMAL, Crypt -ve	30	38	42	39	51	32		232	38.67			NORMAL, Crypt -ve	1100	30.56
Proportion								0.475				Proportion	0.571	0.571
TUMOUR, Stroma +ve	18	16	16	18	14	10		92	15.33			TUMOUR, Stroma +ve	642	17.83
TUMOUR, Stroma -ve	19	49	37	17	22	36		180	30			TUMOUR, Stroma -ve	1314	36.5
Proportion								0.338				Proportion	0.319	0.319
TUMOUR, Crypt +ve	37	23	32	51	31	40		214	35.67			TUMOUR, Crypt +ve	1622	45.06
TUMOUR, Crypt -ve	19	7	19	21	9	20		95	15.83			TUMOUR, Crypt -ve	328	9.11
Proportion								0.693				Proportion	0.832	0.832
15-398 NANOG	FoV 1	FoV 2	FoV 3	FoV 4	FoV 5	FoV 6		Total	Average
NORMAL, Stroma +ve	49	28	26	18	10	23		154	25.67
NORMAL, Stroma -ve	41	23	30	14	40	26		174	29
Proportion								0.47
NORMAL, Crypt +ve	59	90	85	63	55	78		430	71.67
NORMAL, Crypt -ve	12	6	17	11	13	14		73	12.17
Proportion								0.855
TUMOUR, Stroma +ve	42	23	20	35	29	23		172	28.67
TUMOUR, Stroma -ve	22	26	18	21	24	36		147	24.5
Proportion								0.539
TUMOUR, Crypt +ve	26	41	54	31	23	26		201	33.5
TUMOUR, Crypt -ve	2	5	3	3	6	6		25	4.17
Proportion								0.889
16-059 NANOG	FoV 1	FoV 2	FoV 3	FoV 4	FoV 5	FoV 6		Total	Average
NORMAL, Stroma +ve	1	5	2	13	3	5		29	4.83
NORMAL, Stroma -ve	42	50	38	47	44	39		260	43.33
Proportion								0.1
NORMAL, Crypt +ve	32	25	49	51	32	28		217	36.17
NORMAL, Crypt -ve	44	45	31	61	46	58		285	47.5
Proportion								0.432
TUMOUR, Stroma +ve	4	12	4	1	16	15		52	8.67
TUMOUR, Stroma -ve	38	36	26	38	42	58		238	39.67
Proportion								0.179
TUMOUR, Crypt +ve	62	77	64	51	94	20		368	61.33
TUMOUR, Crypt -ve	13	16	18	6	20	2		75	12.5
Proportion								0.831
16-243 NANOG	FoV 1	FoV 2	FoV 3	FoV 4	FoV 5	FoV 6		Total	Average
NORMAL, Stroma +ve	2	6	4	3	5	4		24	4
NORMAL, Stroma -ve	28	44	19	25	26	26		168	28
Proportion								0.125
NORMAL, Crypt +ve	27	19	20	16	42	20		144	24
NORMAL, Crypt -ve	40	36	22	14	35	36		183	30.5
Proportion								0.44
TUMOUR, Stroma +ve	6	9	11	25	12	16		79	13.17
TUMOUR, Stroma -ve	67	30	37	44	70	73		321	53.5
Proportion								0.198
TUMOUR, Crypt +ve	78	61	57	65	47	42		350	58.33
TUMOUR, Crypt -ve	6	10	3	6	6	3		34	5.67
Proportion								0.911
16-337 NANOG	FoV 1	FoV 2	FoV 3	FoV 4	FoV 5	FoV 6		Total	Average
NORMAL, Stroma +ve	7	13	13	16	23	28		100	16.67
NORMAL, Stroma -ve	35	57	48	100	82	52		374	62.33
Proportion								0.211
NORMAL, Crypt +ve	44	30	42	31	36	42		225	37.5
NORMAL, Crypt -ve	33	68	52	46	24	24		247	41.17
Proportion								0.477
TUMOUR, Stroma +ve	11	9	19	22	10	14		85	14.17
TUMOUR, Stroma -ve	22	25	37	37	20	62		203	33.83
Proportion								0.295
TUMOUR, Crypt +ve	67	18	40	16	69	25		235	39.17
TUMOUR, Crypt -ve	9	3	3	4	13	6		38	6.33
Proportion								0.861
17-146 NANOG	FoV 1	FoV 2	FoV 3	FoV 4	FoV 5	FoV 6		Total	Average
NORMAL, Stroma +ve	19	12	14	17	15	10		87	14.5
NORMAL, Stroma -ve	25	40	42	27	38	22		194	32.33
Proportion								0.31
NORMAL, Crypt +ve	34	50	48	39	40	27		238	39.67
NORMAL, Crypt -ve	10	12	13	20	11	14		80	13.33
Proportion								0.748
TUMOUR, Stroma +ve	37	28	21	11	29	36		162	27
TUMOUR, Stroma -ve	57	24	43	19	41	41		225	37.5
Proportion								0.419
TUMOUR, Crypt +ve	21	42	49	56	36	50		254	42.33
TUMOUR, Crypt -ve	4	8	13	14	14	8		61	10.17
Proportion								0.806

## Sheet: KLF4 LG
15-199 KLF4	FoV 1	FoV 2	FoV 3	FoV 4	FoV 5	FoV 6		Total	Average			OVERALL	Total	Average
NORMAL, Stroma +ve	8	9	3	7	4	8		39	6.5			NORMAL, Stroma +ve	331	9.19
NORMAL, Stroma -ve	18	21	24	32	32	27		154	25.67			NORMAL, Stroma -ve	1580	43.89
Proportion								0.202				Proportion	0.173	0.173
NORMAL, Crypt +ve	50	34	66	60	52	49		311	51.83			NORMAL, Crypt +ve	2015	55.97
NORMAL, Crypt -ve	29	10	42	15	29	22		147	24.5			NORMAL, Crypt -ve	500	13.89
Proportion								0.679				Proportion	0.801	0.801
TUMOUR, Stroma +ve	8	6	7	13	15	15		64	10.67			TUMOUR, Stroma +ve	492	13.67
TUMOUR, Stroma -ve	22	32	42	36	34	39		205	34.17			TUMOUR, Stroma -ve	1461	40.58
Proportion								0.238				Proportion	0.252	0.252
TUMOUR, Crypt +ve	20	22	15	22	20	20		119	19.83			TUMOUR, Crypt +ve	1775	49.31
TUMOUR, Crypt -ve	41	54	36	36	39	23		229	38.17			TUMOUR, Crypt -ve	930	25.83
Proportion								0.342				Proportion	0.656	0.656
15-398 KLF4	FoV 1	FoV 2	FoV 3	FoV 4	FoV 5	FoV 6		Total	Average
NORMAL, Stroma +ve	27	31	22	9	9	19		117	19.5
NORMAL, Stroma -ve	54	70	54	51	45	70		344	57.3333
Proportion								0.312
NORMAL, Crypt +ve	65	92	106	38	42	39		382	63.6667
NORMAL, Crypt -ve	4	4	3	3	5	2		21	3.5
Proportion								0.948
TUMOUR, Stroma +ve	20	22	17	17	12	12		100	16.6667
TUMOUR, Stroma -ve	45	65	49	25	42	32		258	43
Proportion								0.279
TUMOUR, Crypt +ve	72	35	44	51	38	62		302	50.3333
TUMOUR, Crypt -ve	35	8	15	13	16	16		103	17.1667
Proportion								0.746
16-059 KLF4	FoV 1	FoV 2	FoV 3	FoV 4	FoV 5	FoV 6		Total	Average
NORMAL, Stroma +ve	7	9	5	11	4	7		43	7.16667
NORMAL, Stroma -ve	29	35	39	53	64	65		285	47.5
Proportion								0.131
NORMAL, Crypt +ve	64	53	30	50	79	60		336	56
NORMAL, Crypt -ve	36	13	12	18	18	15		112	18.6667
Proportion								0.75
TUMOUR, Stroma +ve	11	11	10	14	12	15		73	12.1667
TUMOUR, Stroma -ve	16	31	31	20	59	33		190	31.6667
Proportion								0.278
TUMOUR, Crypt +ve	113	86	64	51	33	47		394	65.6667
TUMOUR, Crypt -ve	22	5	19	11	2	10		69	11.5
Proportion								0.853
16-243 KLF4	FoV 1	FoV 2	FoV 3	FoV 4	FoV 5	FoV 6		Total	Average
NORMAL, Stroma +ve	7	16	7	6	8	2		46	7.66667
NORMAL, Stroma -ve	35	29	27	19	19	28		157	26.1667
Proportion								0.227
NORMAL, Crypt +ve	45	37	56	74	29	60		301	50.1667
NORMAL, Crypt -ve	3	2	8	6	2	5		26	4.33333
Proportion								0.92
TUMOUR, Stroma +ve	19	22	13	19	12	18		103	17.1667
TUMOUR, Stroma -ve	41	37	26	45	28	27		204	34
Proportion								0.336
TUMOUR, Crypt +ve	16	39	38	17	63	60		233	38.8333
TUMOUR, Crypt -ve	38	45	61	40	61	48		293	48.8333
Proportion								0.443
16-337 KLF4	FoV 1	FoV 2	FoV 3	FoV 4	FoV 5	FoV 6		Total	Average
NORMAL, Stroma +ve	0	14	8	4	7	8		41	6.83333
NORMAL, Stroma -ve	66	57	48	60	62	42		335	55.8333
Proportion								0.109
NORMAL, Crypt +ve	48	79	93	73	64	43		400	66.6667
NORMAL, Crypt -ve	10	20	31	20	29	17		127	21.1667
Proportion								0.759
TUMOUR, Stroma +ve	7	11	10	34	21	12		95	15.8333
TUMOUR, Stroma -ve	21	21	25	35	36	49		187	31.1667
Proportion								0.337
TUMOUR, Crypt +ve	87	77	90	57	59	49		419	69.8333
TUMOUR, Crypt -ve	28	8	49	25	14	19		143	23.8333
Proportion								0.745
17-146 KLF4	FoV 1	FoV 2	FoV 3	FoV 4	FoV 5	FoV 6		Total	Average
NORMAL, Stroma +ve	4	10	1	11	13	6		45	7.5
NORMAL, Stroma -ve	87	49	35	45	46	43		305	50.8333
Proportion								0.129
NORMAL, Crypt +ve	32	42	33	72	59	47		285	47.5
NORMAL, Crypt -ve	31	7	11	13	3	2		67	11.1667
Proportion								0.81
TUMOUR, Stroma +ve	7	7	5	6	24	8		57	9.5
TUMOUR, Stroma -ve	68	71	72	50	72	84		417	69.5
Proportion								0.12
TUMOUR, Crypt +ve	47	42	27	90	51	51		308	51.3333
TUMOUR, Crypt -ve	16	13	11	44	6	3		93	15.5
Proportion								0.768

## Sheet: c-MYC LG
15-199 c-Myc	FoV 1	FoV 2	FoV 3	FoV 4	FoV 5	FoV 6		Total	Average			OVERALL	Total	Average
NORMAL, Stroma +ve	7	7	19	4	3	15		55	9.16667			NORMAL, Stroma +ve	254	7.06
NORMAL, Stroma -ve	19	17	29	22	25	38		150	25			NORMAL, Stroma -ve	1615	44.86
Proportion								0.268				Proportion	0.136	0.136
NORMAL, Crypt +ve	63	43	39	27	42	29		243	40.5			NORMAL, Crypt +ve	1925	53.47
NORMAL, Crypt -ve	27	8	48	8	24	33		148	24.6667			NORMAL, Crypt -ve	925	25.69
Proportion								0.621				Proportion	0.675	0.675
TUMOUR, Stroma +ve	20	18	12	21	14	14		99	16.5			TUMOUR, Stroma +ve	706	19.61
TUMOUR, Stroma -ve	55	32	20	37	49	37		230	38.3333			TUMOUR, Stroma -ve	1286	35.72
Proportion								0.301				Proportion	0.354	0.354
TUMOUR, Crypt +ve	44	55	54	39	48	78		318	53			TUMOUR, Crypt +ve	1823	50.64
TUMOUR, Crypt -ve	3	3	5	18	0	1		30	5			TUMOUR, Crypt -ve	105	2.92
Proportion								0.914				Proportion	0.946	0.946
15-398 c-Myc	FoV 1	FoV 2	FoV 3	FoV 4	FoV 5	FoV 6		Total	Average
NORMAL, Stroma +ve	9	19	14	9	8	2		61	10.1667
NORMAL, Stroma -ve	26	54	80	43	67	59		329	32.5
Proportion								0.156
NORMAL, Crypt +ve	47	91	69	89	69	58		423	70.5
NORMAL, Crypt -ve	13	12	15	10	7	5		62	10.3333
Proportion								0.872
TUMOUR, Stroma +ve	16	30	10	21	18	32		127	21.1667
TUMOUR, Stroma -ve	9	26	25	23	13	11		107	17.8333
Proportion								0.543
TUMOUR, Crypt +ve	61	40	57	35	39	38		270	45
TUMOUR, Crypt -ve	0	1	0	0	1	2		4	0.67
Proportion								0.985
16-059 c-Myc	FoV 1	FoV 2	FoV 3	FoV 4	FoV 5	FoV 6		Total	Average
NORMAL, Stroma +ve	11	7	9	3	3	21		54	9
NORMAL, Stroma -ve	42	33	47	53	58	50		283	47.1667
Proportion								0.16
NORMAL, Crypt +ve	81	68	78	50	47	80		404	67.3333
NORMAL, Crypt -ve	30	49	62	50	54	12		257	42.8333
Proportion								0.611
TUMOUR, Stroma +ve	29	19	8	16	29	10		111	18.5
TUMOUR, Stroma -ve	22	16	53	26	28	38		183	30.5
Proportion								0.378
TUMOUR, Crypt +ve	45	80	45	76	55	30		331	55.1667
TUMOUR, Crypt -ve	0	0	4	2	2	0		8	1.25
Proportion								0.976
16-243 c-Myc	FoV 1	FoV 2	FoV 3	FoV 4	FoV 5	FoV 6		Total	Average
NORMAL, Stroma +ve	9	10	4	2	6	2		33	5.5
NORMAL, Stroma -ve	39	16	42	40	21	38		196	32.6667
Proportion								0.144
NORMAL, Crypt +ve	30	47	34	15	33	35		194	32.3333
NORMAL, Crypt -ve	17	26	37	27	31	36		174	29
Proportion								0.527
TUMOUR, Stroma +ve	31	58	34	28	35	37		223	37.1667
TUMOUR, Stroma -ve	30	62	26	31	31	22		202	33.6667
Proportion								0.525
TUMOUR, Crypt +ve	55	42	59	71	53	72		352	58.6667
TUMOUR, Crypt -ve	0	0	3	5	0	0		8	1.25
Proportion								0.978
16-337 c-Myc	FoV 1	FoV 2	FoV 3	FoV 4	FoV 5	FoV 6		Total	Average
NORMAL, Stroma +ve	4	14	2	0	2	2		24	4
NORMAL, Stroma -ve	38	64	87	54	47	55		345	57.5
Proportion								0.065
NORMAL, Crypt +ve	93	72	31	46	63	58		363	60.5
NORMAL, Crypt -ve	17	23	16	22	36	15		129	21.5
Proportion								0.738
TUMOUR, Stroma +ve	9	8	4	8	5	2		36	6
TUMOUR, Stroma -ve	40	17	50	44	64	68		283	47.1667
Proportion								0.113
TUMOUR, Crypt +ve	31	96	56	26	20	29		258	43
TUMOUR, Crypt -ve	0	12	5	6	5	0		28	4.67
Proportion								0.902
17-146 c-Myc	FoV 1	FoV 2	FoV 3	FoV 4	FoV 5	FoV 6		Total	Average
NORMAL, Stroma +ve	0	8	3	0	11	5		27	4.5
NORMAL, Stroma -ve	57	73	47	50	40	45		312	52
Proportion								0.08
NORMAL, Crypt +ve	34	65	43	43	70	43		298	49.67
NORMAL, Crypt -ve	25	57	31	23	10	9		155	25.8333
Proportion								0.658
TUMOUR, Stroma +ve	21	26	14	10	23	16		110	18.3333
TUMOUR, Stroma -ve	57	56	35	39	65	29		281	46.8333
Proportion								0.281
TUMOUR, Crypt +ve	48	36	41	51	60	58		294	49
TUMOUR, Crypt -ve	3	5	2	5	1	11		27	4.5
Proportion								0.916

## Sheet: OCT4 HG
15-361 OCT4	FoV 1	FoV 2	FoV 3	FoV 4	FoV 5	FoV 6		Total	Average			OVERALL	Total	Average
NORMAL, Stroma +ve	1	3	4	3	2	0		13	2.17			NORMAL, Stroma +ve	170	4.72
NORMAL, Stroma -ve	32	40	53	59	43	59		286	47.67			NORMAL, Stroma -ve	1378	38.28
Proportion								0.043				Proportion	0.11	0.11
NORMAL, Crypt +ve	34	18	21	29	32	50		184	30.67			NORMAL, Crypt +ve	1126	31.28
NORMAL, Crypt -ve	35	34	33	24	40	57		223	37.17			NORMAL, Crypt -ve	1472	40.89
Proportion								0.452				Proportion	0.433	0.433
TUMOUR, Stroma +ve	4	19	10	16	4	6		59	9.83			TUMOUR, Stroma +ve	586	16.28
TUMOUR, Stroma -ve	19	22	19	32	22	24		138	23			TUMOUR, Stroma -ve	1142	31.72
Proportion								0.299				Proportion	0.339	0.339
TUMOUR, Crypt +ve	43	25	50	28	43	23		212	35.33			TUMOUR, Crypt +ve	1289	35.81
TUMOUR, Crypt -ve	20	17	41	26	36	18		158	26.33			TUMOUR, Crypt -ve	909	25.25
Proportion								0.573				Proportion	0.584	0.584
16-146 OCT4	FoV 1	FoV 2	FoV 3	FoV 4	FoV 5	FoV 6		Total	Average
NORMAL, Stroma +ve	1	0	6	4	0	0		11	1.83
NORMAL, Stroma -ve	24	31	32	65	41	52		245	40.83
Proportion								0.043
NORMAL, Crypt +ve	33	15	11	38	9	9		115	19.17
NORMAL, Crypt -ve	76	64	40	33	29	76		318	53
Proportion								0.266
TUMOUR, Stroma +ve	0	10	5	6	2	6		29	4.83
TUMOUR, Stroma -ve	10	26	42	36	12	51		177	29.5
Proportion								0.141
TUMOUR, Crypt +ve	18	32	4	4	18	3		79	13.17
TUMOUR, Crypt -ve	81	44	32	34	75	27		293	48.83
Proportion								0.212
17-020 OCT4	FoV 1	FoV 2	FoV 3	FoV 4	FoV 5	FoV 6		Total	Average
NORMAL, Stroma +ve	1	2	3	3	2	2		13	2.17
NORMAL, Stroma -ve	34	37	32	44	26	52		225	37.5
Proportion								0.055
NORMAL, Crypt +ve	18	56	65	15	28	31		213	35.5
NORMAL, Crypt -ve	30	83	76	40	94	39		362	60.33
Proportion								0.37
TUMOUR, Stroma +ve	10	12	5	6	10	2		45	7.5
TUMOUR, Stroma -ve	40	23	18	45	33	11		170	28.33
Proportion								0.209
TUMOUR, Crypt +ve	6	24	21	13	6	23		93	15.5
TUMOUR, Crypt -ve	54	54	47	53	25	94		327	54.5
Proportion								0.221
16-127 OCT4	FoV 1	FoV 2	FoV 3	FoV 4	FoV 5	FoV 6		Total	Average
NORMAL, Stroma +ve	0	2	3	4	12	1		22	3.67
NORMAL, Stroma -ve	28	43	52	55	50	44		272	45.33
Proportion								0.075
NORMAL, Crypt +ve	38	31	34	40	33	35		211	35.17
NORMAL, Crypt -ve	115	44	53	22	26	28		288	48
Proportion								0.423
TUMOUR, Stroma +ve	4	5	11	8	10	21		59	9.83
TUMOUR, Stroma -ve	24	23	30	32	18	46		173	28.83
Proportion								0.254
TUMOUR, Crypt +ve	52	37	16	32	26	39		202	33.67
TUMOUR, Crypt -ve	4	4	2	7	3	9		29	4.83
Proportion								0.874
17-455 OCT4	FoV 1	FoV 2	FoV 3	FoV 4	FoV 5	FoV 6		Total	Average
NORMAL, Stroma +ve	11	12	11	22	6	16		78	13
NORMAL, Stroma -ve	33	19	28	59	20	20		179	29.83
Proportion								0.304
NORMAL, Crypt +ve	97	42	49	30	41	67		326	54.33
NORMAL, Crypt -ve	26	28	24	13	21	20		132	22
Proportion								0.712
TUMOUR, Stroma +ve	65	43	34	41	52	64		299	49.83
TUMOUR, Stroma -ve	35	42	63	52	56	57		305	50.83
Proportion								0.495
TUMOUR, Crypt +ve	105	139	76	70	53	68		511	85.17
TUMOUR, Crypt -ve	13	14	10	17	8	11		73	12.17
Proportion								0.875
18-069 OCT4	FoV 1	FoV 2	FoV 3	FoV 4	FoV 5	FoV 6		Total	Average
NORMAL, Stroma +ve	5	6	7	3	7	5		33	5.5
NORMAL, Stroma -ve	39	29	26	15	37	25		171	28.5
Proportion								0.162
NORMAL, Crypt +ve	12	23	11	18	8	5		77	12.83
NORMAL, Crypt -ve	32	35	24	32	19	7		149	24.83
Proportion								0.341
TUMOUR, Stroma +ve	23	10	17	11	18	16		95	15.83
TUMOUR, Stroma -ve	26	39	25	35	28	26		179	29.83
Proportion								0.347
TUMOUR, Crypt +ve	27	42	43	38	22	20		192	32
TUMOUR, Crypt -ve	5	3	3	6	6	6		29	4.83
Proportion								0.869

## Sheet: SOX2 HG
15-361 SOX2	FoV 1	FoV 2	FoV 3	FoV 4	FoV 5	FoV 6		Total	Average			OVERALL	Total	Average
NORMAL, Stroma +ve	0	0	2	1	2	2		7	1.17			NORMAL, Stroma +ve	130	3.61
NORMAL, Stroma -ve	60	42	34	45	61	35		277	46.17			NORMAL, Stroma -ve	1723	47.86
Proportion								0.025				Proportion	0.07	0.07
NORMAL, Crypt +ve	4	1	1	6	4	6		22	3.67			NORMAL, Crypt +ve	383	10.64
NORMAL, Crypt -ve	90	80	68	134	98	57		527	87.83			NORMAL, Crypt -ve	2651	73.64
Proportion								0.04				Proportion	0.126	0.126
TUMOUR, Stroma +ve	4	4	1	3	0	4		16	2.67			TUMOUR, Stroma +ve	129	3.58
TUMOUR, Stroma -ve	16	24	21	31	13	29		134	22.33			TUMOUR, Stroma -ve	985	27.36
Proportion								0.107				Proportion	0.116	0.116
TUMOUR, Crypt +ve	15	17	11	14	19	7		83	13.83			TUMOUR, Crypt +ve	441	12.25
TUMOUR, Crypt -ve	83	50	62	37	48	46		326	54.33			TUMOUR, Crypt -ve	2398	66.61
Proportion								0.203				Proportion	0.155	0.155
16-146 SOX2	FoV 1	FoV 2	FoV 3	FoV 4	FoV 5	FoV 6		Total	Average
NORMAL, Stroma +ve	1	6	4	0	1	0		12	2
NORMAL, Stroma -ve	65	46	55	39	26	36		267	44.5
Proportion								0.043
NORMAL, Crypt +ve	5	14	6	14	3	4		46	7.67
NORMAL, Crypt -ve	48	98	90	66	101	57		460	76.67
Proportion								0.091
TUMOUR, Stroma +ve	1	2	2	1	0	0		6	1
TUMOUR, Stroma -ve	40	19	13	15	11	15		113	18.83
Proportion								0.05
TUMOUR, Crypt +ve	6	9	5	4	5	9		38	6.33
TUMOUR, Crypt -ve	73	77	113	100	116	80		559	93.17
Proportion								0.064
17-020 SOX2	FoV 1	FoV 2	FoV 3	FoV 4	FoV 5	FoV 6		Total	Average
NORMAL, Stroma +ve	10	2	3	6	9	2		32	5.33
NORMAL, Stroma -ve	74	61	58	40	58	54		345	57.5
Proportion								0.085
NORMAL, Crypt +ve	12	8	17	22	18	13		90	15
NORMAL, Crypt -ve	63	91	72	80	32	91		429	71.5
Proportion								0.173
TUMOUR, Stroma +ve	0	5	0	0	0	0		5	0.83
TUMOUR, Stroma -ve	16	10	10	12	9	10		57	9.5
Proportion								0.081
TUMOUR, Crypt +ve	8	9	8	6	6	2		39	6.5
TUMOUR, Crypt -ve	75	69	85	58	72	45		404	67.33
Proportion								0.088
16-127 SOX2	FoV 1	FoV 2	FoV 3	FoV 4	FoV 5	FoV 6		Total	Average
NORMAL, Stroma +ve	4	3	6	2	5	6		26	4.33
NORMAL, Stroma -ve	50	53	63	68	59	56		349	58.17
Proportion								0.069
NORMAL, Crypt +ve	14	9	11	13	5	12		64	10.67
NORMAL, Crypt -ve	71	55	38	49	46	67		326	54.33
Proportion								0.164
TUMOUR, Stroma +ve	1	9	1	6	7	8		32	5.33
TUMOUR, Stroma -ve	37	59	52	74	35	35		292	48.67
Proportion								0.099
TUMOUR, Crypt +ve	32	20	21	20	25	27		145	24.17
TUMOUR, Crypt -ve	135	68	56	47	57	40		403	67.17
Proportion								0.265
17-455 SOX2	FoV 1	FoV 2	FoV 3	FoV 4	FoV 5	FoV 6		Total	Average
NORMAL, Stroma +ve	7	1	2	7	3	4		24	4
NORMAL, Stroma -ve	40	21	36	34	27	35		193	32.17
Proportion								0.111
NORMAL, Crypt +ve	6	29	13	14	16	7		85	14.17
NORMAL, Crypt -ve	39	116	41	85	140	28		449	74.83
Proportion								0.159
TUMOUR, Stroma +ve	9	6	9	15	8	12		59	9.83
TUMOUR, Stroma -ve	39	27	52	65	22	27		232	38.67
Proportion								0.203
TUMOUR, Crypt +ve	10	18	15	8	22	23		96	16
TUMOUR, Crypt -ve	76	89	60	42	95	108		470	78.33
Proportion								0.17
18.069 SOX2	FoV 1	FoV 2	FoV 3	FoV 4	FoV 5	FoV 6		Total	Average
NORMAL, Stroma +ve	3	3	4	4	5	10		29	4.83
NORMAL, Stroma -ve	49	62	35	46	37	63		292	48.67
Proportion								0.09
NORMAL, Crypt +ve	17	10	14	16	14	5		76	12.67
NORMAL, Crypt -ve	144	65	76	61	54	60		460	76.67
Proportion								0.142
TUMOUR, Stroma +ve	1	5	1	1	2	1		11	1.83
TUMOUR, Stroma -ve	10	27	25	39	26	30		157	26.17
Proportion								0.065
TUMOUR, Crypt +ve	6	5	11	6	8	4		40	6.67
TUMOUR, Crypt -ve	64	35	30	33	42	32		236	39.22
Proportion								0.145

## Sheet: NANOG HG
15-361 NANOG	FoV 1	FoV 2	FoV 3	FoV 4	FoV 5	FoV 6		Total	Average			OVERALL	Total	Average
NORMAL, Stroma +ve	21	19	8	4	9	10		71	11.83			NORMAL, Stroma +ve	462	12.83
NORMAL, Stroma -ve	53	36	31	32	68	25		245	40.83			NORMAL, Stroma -ve	1328	36.89
Proportion								0.225				Proportion	0.258	0.258
NORMAL, Crypt +ve	47	49	45	50	47	59		297	49.5			NORMAL, Crypt +ve	1808	50.22
NORMAL, Crypt -ve	32	38	41	27	44	29		211	35.17			NORMAL, Crypt -ve	1363	37.86
Proportion								0.585				Proportion	0.57	0.57
TUMOUR, Stroma +ve	9	8	7	17	4	22		67	11.17			TUMOUR, Stroma +ve	573	15.92
TUMOUR, Stroma -ve	28	21	24	24	23	43		163	27.17			TUMOUR, Stroma -ve	1058	29.39
Proportion								0.291				Proportion	0.351	0.351
TUMOUR, Crypt +ve	59	29	36	52	37	27		240	40			TUMOUR, Crypt +ve	1465	40.69
TUMOUR, Crypt -ve	24	22	17	40	24	16		143	23.82			TUMOUR, Crypt -ve	791	21.97
Proportion								0.627				Proportion	0.649	0.649
16-146 NANOG	FoV 1	FoV 2	FoV 3	FoV 4	FoV 5	FoV 6		Total	Average
NORMAL, Stroma +ve	6	11	6	2	9	2		36	6
NORMAL, Stroma -ve	40	29	52	27	49	25		222	37
Proportion								0.14
NORMAL, Crypt +ve	58	30	49	42	26	35		240	40
NORMAL, Crypt -ve	51	28	67	48	60	50		304	50.67
Proportion								0.441
TUMOUR, Stroma +ve	3	3	2	5	0	5		18	3
TUMOUR, Stroma -ve	19	18	57	22	19	10		145	24.17
Proportion								0.11
TUMOUR, Crypt +ve	56	71	36	20	18	58		259	43.17
TUMOUR, Crypt -ve	45	39	25	58	26	57		250	41.67
Proportion								0.509
17-020 NANOG	FoV 1	FoV 2	FoV 3	FoV 4	FoV 5	FoV 6		Total	Average
NORMAL, Stroma +ve	12	9	8	9	11	11		60	10
NORMAL, Stroma -ve	38	35	42	48	41	34		238	39.67
Proportion								0.201
NORMAL, Crypt +ve	38	86	58	87	29	64		362	60.33
NORMAL, Crypt -ve	26	83	67	70	39	32		317	52.83
Proportion								0.533
TUMOUR, Stroma +ve	15	25	10	10	29	12		101	16.83
TUMOUR, Stroma -ve	36	51	39	23	53	38		240	40
Proportion								0.296
TUMOUR, Crypt +ve	26	17	33	36	16	30		158	26.33
TUMOUR, Crypt -ve	9	6	21	30	28	26		120	20
Proportion								0.568
16-127 NANOG	FoV 1	FoV 2	FoV 3	FoV 4	FoV 5	FoV 6		Total	Average
NORMAL, Stroma +ve	17	13	5	5	6	13		59	9.83
NORMAL, Stroma -ve	46	40	42	50	51	54		283	47.17
Proportion								0.173
NORMAL, Crypt +ve	52	61	69	57	45	30		314	52.33
NORMAL, Crypt -ve	58	53	33	37	26	59		266	44.33
Proportion								0.541
TUMOUR, Stroma +ve	4	7	12	9	3	3		38	6.33
TUMOUR, Stroma -ve	38	35	14	19	26	32		164	27.33
Proportion								0.188
TUMOUR, Crypt +ve	41	43	42	40	29	43		238	39.67
TUMOUR, Crypt -ve	24	24	18	18	12	17		113	18.83
Proportion								0.678
17-455 NANOG	FoV 1	FoV 2	FoV 3	FoV 4	FoV 5	FoV 6		Total	Average
NORMAL, Stroma +ve	18	10	16	25	23	29		121	20.17
NORMAL, Stroma -ve	17	33	25	30	20	25		150	25
Proportion								0.446
NORMAL, Crypt +ve	55	52	44	35	44	54		284	47.33
NORMAL, Crypt -ve	11	34	12	12	16	23		108	18
Proportion								0.724
TUMOUR, Stroma +ve	22	41	27	64	42	62		258	43
TUMOUR, Stroma -ve	36	36	25	42	42	39		220	36.67
Proportion								0.54
TUMOUR, Crypt +ve	76	30	71	57	54	73		361	60.17
TUMOUR, Crypt -ve	15	3	16	16	9	13		72	12
Proportion								0.834
18-069 NANOG	FoV 1	FoV 2	FoV 3	FoV 4	FoV 5	FoV 6		Total	Average
NORMAL, Stroma +ve	25	24	10	21	19	16		115	19.17
NORMAL, Stroma -ve	45	39	29	28	25	24		190	31.67
Proportion								0.377
NORMAL, Crypt +ve	51	36	66	57	47	54		311	51.83
NORMAL, Crypt -ve	24	27	36	31	25	14		157	26.17
Proportion								0.665
TUMOUR, Stroma +ve	15	20	19	16	11	10		91	15.17
TUMOUR, Stroma -ve	23	27	10	16	25	25		126	21
Proportion								0.419
TUMOUR, Crypt +ve	38	42	30	24	20	55		209	34.83
TUMOUR, Crypt -ve	12	16	15	10	5	35		93	15.5
Proportion								0.692

## Sheet: KLF4 HG
15-361 KLF4	FoV 1	FoV 2	FoV 3	FoV 4	FoV 5	FoV 6		Total	Average			OVERALL	Total	Average
NORMAL, Stroma +ve	1	4	5	11	13	5		39	6.5			NORMAL, Stroma +ve	419	11.64
NORMAL, Stroma -ve	40	74	49	28	41	69		301	50.17			NORMAL, Stroma -ve	1660	46.11
Proportion								0.115				Proportion	0.202	0.202
NORMAL, Crypt +ve	59	63	90	113	88	59		472	78.67			NORMAL, Crypt +ve	2379	66.08
NORMAL, Crypt -ve	45	28	36	30	33	24		196	32.67			NORMAL, Crypt -ve	724	20.11
Proportion								0.707				Proportion	0.767	0.767
TUMOUR, Stroma +ve	17	15	11	16	10	6		75	12.5			TUMOUR, Stroma +ve	391	10.86
TUMOUR, Stroma -ve	56	24	25	47	45	24		221	36.83			TUMOUR, Stroma -ve	1248	34.67
Proportion								0.253				Proportion	0.239	0.239
TUMOUR, Crypt +ve	41	59	43	23	19	50		235	39.17			TUMOUR, Crypt +ve	1735	48.19
TUMOUR, Crypt -ve	27	45	31	15	38	21		177	29.5			TUMOUR, Crypt -ve	910	25.28
Proportion								0.57				Proportion	0.656	0.656
16-146 KLF4	FoV 1	FoV 2	FoV 3	FoV 4	FoV 5	FoV 6		Total	Average
NORMAL, Stroma +ve	10	6	3	6	5	3		33	6.5
NORMAL, Stroma -ve	33	42	62	58	45	29		269	44.83
Proportion								0.109
NORMAL, Crypt +ve	39	36	19	70	51	36		251	41.83
NORMAL, Crypt -ve	25	24	22	49	61	24		205	34.17
Proportion								0.55
TUMOUR, Stroma +ve	3	0	2	4	0	4		13	2.17
TUMOUR, Stroma -ve	10	7	18	20	28	21		104	17.33
Proportion								0.111
TUMOUR, Crypt +ve	90	87	56	55	76	61		425	70.83
TUMOUR, Crypt -ve	33	36	27	34	43	19		192	32
Proportion								0.689
17-020 KLF4	FoV 1	FoV 2	FoV 3	FoV 4	FoV 5	FoV 6		Total	Average
NORMAL, Stroma +ve	11	6	16	15	22	10		80	13.33
NORMAL, Stroma -ve	45	51	68	23	57	44		288	48
Proportion								0.217
NORMAL, Crypt +ve	74	95	41	79	38	101		428	71.33
NORMAL, Crypt -ve	19	19	5	13	8	11		75	12.5
Proportion								0.851
TUMOUR, Stroma +ve	2	4	1	10	7	10		37	6.17
TUMOUR, Stroma -ve	64	58	27	66	61	7		283	47.17
Proportion								0.116
TUMOUR, Crypt +ve	18	36	17	43	33	26		173	28.83
TUMOUR, Crypt -ve	4	11	54	7	16	78		170	28.33
Proportion								0.504
16-127 KLF4	FoV 1	FoV 2	FoV 3	FoV 4	FoV 5	FoV 6		Total	Average
NORMAL, Stroma +ve	1	8	6	9	4	7		36	6
NORMAL, Stroma -ve	108	50	46	30	49	34		317	52.83
Proportion								0.102
NORMAL, Crypt +ve	28	88	102	110	84	99		511	85.17
NORMAL, Crypt -ve	17	25	30	22	24	31		149	24.83
Proportion								0.774
TUMOUR, Stroma +ve	7	7	9	7	6	7		43	7.17
TUMOUR, Stroma -ve	17	18	32	30	34	21		152	25.33
Proportion								0.221
TUMOUR, Crypt +ve	37	73	61	25	35	74		305	50.83
TUMOUR, Crypt -ve	26	19	30	20	38	36		169	28.17
Proportion								0.643
17-455 KLF4	FoV 1	FoV 2	FoV 3	FoV 4	FoV 5	FoV 6		Total	Average
NORMAL, Stroma +ve	32	45	32	31	29	19		188	31.33
NORMAL, Stroma -ve	29	45	51	20	26	29		200	33.33
Proportion								0.485
NORMAL, Crypt +ve	63	45	43	63	77	48		339	56.5
NORMAL, Crypt -ve	6	6	3	2	11	0		28	4.67
Proportion								0.924
TUMOUR, Stroma +ve	66	27	31	14	12	28		178	29.67
TUMOUR, Stroma -ve	53	69	66	30	39	44		301	50.17
Proportion								0.372
TUMOUR, Crypt +ve	47	46	57	81	48	47		326	54.33
TUMOUR, Crypt -ve	18	28	15	13	23	24		121	20.17
Proportion								0.729
18-069 KLF4	FoV 1	FoV 2	FoV 3	FoV 4	FoV 5	FoV 6		Total	Average
NORMAL, Stroma +ve	7	8	5	12	9	2		43	7.17
NORMAL, Stroma -ve	35	32	37	83	49	49		285	47.5
Proportion								0.131
NORMAL, Crypt +ve	83	78	55	48	54	60		378	63
NORMAL, Crypt -ve	11	21	12	5	9	13		71	11.83
Proportion								0.842
TUMOUR, Stroma +ve	7	11	6	5	11	5		45	7.5
TUMOUR, Stroma -ve	31	28	17	24	47	40		187	31.17
Proportion								0.194
TUMOUR, Crypt +ve	49	33	53	63	33	40		271	45.17
TUMOUR, Crypt -ve	29	9	15	12	10	6		81	13.5
Proportion								0.77

## Sheet: c-MYC HG
15-361 c-Myc	FoV 1	FoV 2	FoV 3	FoV 4	FoV 5	FoV 6		Total	Average			OVERALL	Total	Average
NORMAL, Stroma +ve	3	8	12	10	2	7		42	7			NORMAL, Stroma +ve	294	8.17
NORMAL, Stroma -ve	23	47	43	65	53	70		301	50.17			NORMAL, Stroma -ve	1767	49.08
Proportion								0.122				Proportion	0.143	0.143
NORMAL, Crypt +ve	56	60	52	49	61	51		329	54.83			NORMAL, Crypt +ve	1965	54.58
NORMAL, Crypt -ve	16	8	9	10	22	21		86	14.33			NORMAL, Crypt -ve	889	24.69
Proportion								0.793				Proportion	0.689	0.689
TUMOUR, Stroma +ve	13	15	12	2	9	21		72	12			TUMOUR, Stroma +ve	508	14.11
TUMOUR, Stroma -ve	5	8	14	65	40	79		211	35.17			TUMOUR, Stroma -ve	1223	33.97
Proportion								0.254				Proportion	0.293	0.293
TUMOUR, Crypt +ve	47	58	32	41	50	30		258	43			TUMOUR, Crypt +ve	1748	48.56
TUMOUR, Crypt -ve	17	28	7	12	33	1		98	16.33			TUMOUR, Crypt -ve	553	15.36
Proportion								0.725				Proportion	0.76	0.76
16-146 c-Myc	FoV 1	FoV 2	FoV 3	FoV 4	FoV 5	FoV 6		Total	Average
NORMAL, Stroma +ve	7	3	3	5	4	4		26	4.33
NORMAL, Stroma -ve	78	29	52	62	46	54		321	53.5
Proportion								0.07
NORMAL, Crypt +ve	41	51	49	36	41	38		256	42.67
NORMAL, Crypt -ve	34	40	33	24	53	36		220	36.67
Proportion								0.538
TUMOUR, Stroma +ve	3	3	3	0	3	8		20	3.33
TUMOUR, Stroma -ve	15	4	14	6	8	16		63	10.5
Proportion								0.241
TUMOUR, Crypt +ve	66	53	18	54	49	62		302	50.33
TUMOUR, Crypt -ve	56	36	82	45	71	53		343	1.7
Proportion								0.468
17-020 c-Myc	FoV 1	FoV 2	FoV 3	FoV 4	FoV 5	FoV 6		Total	Average
NORMAL, Stroma +ve	9	5	28	10	16	1		69	11.5
NORMAL, Stroma -ve	42	56	86	48	40	35		353	58.83
Proportion								0.164
NORMAL, Crypt +ve	133	73	11	62	73	40		392	65.33
NORMAL, Crypt -ve	33	11	51	25	24	23		167	27.83
Proportion								0.701
TUMOUR, Stroma +ve	1	3	7	15	13	6		45	7.5
TUMOUR, Stroma -ve	55	37	45	29	81	67		314	52.33
Proportion								0.125
TUMOUR, Crypt +ve	45	62	49	40	20	19		235	39.17
TUMOUR, Crypt -ve	10	16	10	16	4	15		71	11.83
Proportion								0.768
16-127 c-Myc	FoV 1	FoV 2	FoV 3	FoV 4	FoV 5	FoV 6		Total	Average
NORMAL, Stroma +ve	10	9	4	17	7	6		53	8.83
NORMAL, Stroma -ve	23	55	61	53	71	67		330	55
Proportion								0.138
NORMAL, Crypt +ve	76	84	39	129	15	50		393	65.5
NORMAL, Crypt -ve	12	21	59	26	57	18		193	32.17
Proportion								0.671
TUMOUR, Stroma +ve	8	4	6	7	8	15		48	8
TUMOUR, Stroma -ve	29	30	28	22	25	26		160	26.67
Proportion								0.231
TUMOUR, Crypt +ve	40	49	54	54	52	45		294	49
TUMOUR, Crypt -ve	1	2	3	0	2	3		11	1.83
Proportion								0.964
17-455 c-Myc	FoV 1	FoV 2	FoV 3	FoV 4	FoV 5	FoV 6		Total	Average
NORMAL, Stroma +ve	10	7	12	14	12	13		68	11.33
NORMAL, Stroma -ve	35	40	45	30	27	38		215	35.83
Proportion								0.24
NORMAL, Crypt +ve	40	21	41	52	49	58		261	43.5
NORMAL, Crypt -ve	12	15	7	3	6	8		51	8.5
Proportion								0.837
TUMOUR, Stroma +ve	51	42	35	35	25	38		226	37.67
TUMOUR, Stroma -ve	85	56	36	61	50	42		330	55
Proportion								0.406
TUMOUR, Crypt +ve	47	70	75	33	70	56		351	58.5
TUMOUR, Crypt -ve	0	1	0	0	0	0		1	0.17
Proportion								0.997
18-069 c-Myc	FoV 1	FoV 2	FoV 3	FoV 4	FoV 5	FoV 6		Total	Average
NORMAL, Stroma +ve	3	6	10	5	7	5		36	6
NORMAL, Stroma -ve	34	54	49	25	40	45		247	41.17
Proportion								0.127
NORMAL, Crypt +ve	80	62	61	45	42	44		334	55.67
NORMAL, Crypt -ve	23	6	58	28	24	33		172	28.67
Proportion								0.66
TUMOUR, Stroma +ve	19	10	28	14	14	12		97	16.17
TUMOUR, Stroma -ve	27	5	30	16	30	27		145	24.17
Proportion								0.401
TUMOUR, Crypt +ve	50	80	28	61	40	49		308	51.33
TUMOUR, Crypt -ve	3	3	1	5	6	11		29	4.83
Proportion								0.914
