# Supplementary material for: Cancer stem cell subpopulations in primary colon adenocarcinoma
Source: PLoS One. 2019 Sep 6;14(9):e0221963. doi: 10.1371/journal.pone.0221963 (PMC6730900; doi:10.1371/journal.pone.0221963)
Supplement: S1 Datasets — Raw data collected and analyzed during this study is provided, including anonymous patient data, DAB IHC cell counting data, discriminant function analysis output, in-situ hybridization cell counting data, raw RT-qPCR CT values, and cell counting statistics. (ZIP) [file pone.0221963.s008.zip › PCR Data.xlsx]

## Sheet: GAPDH
	GAPDH				GAPDH
15-361 I (Normal) 1	22.9			15-398 I (Normal) 1	23.32
2	22.93			2	22.79
3	22.49			3	22.73
Average:	22.7733			Average:	22.9467
15-361 II (HG) 1	18.83			15-398 II (LG) 1	23.7
2	18.82			2	23.79
3	18.9			3	23.45
Average:	18.85			Average:	23.6467
16-059 I (LG) 1	22.53			16-337 I (LG) 1	26.6
2	22.89			2	26.12
3	22.58			3	26.2
Average:	22.6667			Average:	26.3067
16-059 II (Normal) 1	19.93			16-337 II (Normal) 1	23.6
2	19.66			2	22.92
3	19.82			3	23.19
Average:	19.8033			Average:	23.2367
16-146 I (Normal) 1	21.19			17-146 I (Normal) 1	26.39
2	21.61			2	26.2
3	21.62			3	27.09
Average:	21.4733			Average:	26.56
16-146 II (HG) 1	19.85			17-146 II (LG) 1	24.24
2	19.92			2	24.03
3	19.84			3	24.08
Average:	19.87			Average:	24.1167
	GAPDH				GAPDH
15-199 I (Normal) 1	22.2			16-127 I (Normal) 1	24.28
2	22.02			2	24.3
3	22.12			3	24.41
Average:	22.1133			Average:	24.33
15-199 II (LG) 1	22.34			16-127 II (HG) 1	23.32
2	22.9			2	23.35
3	22.74			3	23.3
Average:	22.66			Average:	23.3233
16-243 I (LG) 1	22.38			17-020 I (HG) 1	21.86
2	22.24			2	22.04
3	22.42			3	21.78
Average:	22.3467			Average:	21.8933
16-243 II (Normal) 1	22.6			17-020 II (Normal) 1	28.63
2	22.44			2	28.81
3	21.84			3	28.7
Average:	22.2933			Average:	28.7133
				17-455 I (Normal) 1	23.52
				2	23.35
				3	23.69
				Average:	23.52
				17-455 II (HG) 1	25.65
				2	26.49
				3	26.03
				Average:	26.0567
				18-069 I (Normal) 1	25.54
				2	25.81
				3	25.98
Positive control (NTERA-2)	18.18			Average:	25.7767
Positive (NT-2):	18.54
Positive (NT-2):	18.58			18-069 II (HG) 1	25.94
No-Template Control:	0			2	25.62
NTC:	0			3	26.06
NTC:	0			Average:	25.8733

## Sheet: OCT4
	OCT4	GAPDH	ΔCT					OCT4	GAPDH	ΔCT
15-361 I (Normal) 1	36.65						15-398 I (Normal) 1	32.71
2	37.4						2	32.73
3	37.14						3	32.54
Average:	37.0633	22.7733	14.29				Average:	32.66	22.9467	9.71333
15-361 II (HG) 1	35.43						15-398 II (LG) 1	32.83
2	35.6						2	32.7
3	34.77						3	32.71
Average:	35.2667	18.85	16.4167				Average:	32.7467	23.6467	9.1
16-146 I (Normal) 1	35.15						16-337 I (LG) 1	33.9
2	35.12						2	34.1
3	34.91						3	34.58
Average:	35.06	21.4733	13.5867				Average:	34.1933	23.3067	10.8867
16-146 II (HG) 1	35.03						16-337 II (Normal) 1	33.01
2	34.9						2	33.22
3	35.27						3	33.05
Average:	35.0667	19.87	15.1967				Average:	33.0933	23.2367	9.85666
Positive control (PC3)	29.18	15.67	13.51				17-146 I (Normal) 1	35.51
NTC	0	0	N/A				2	35.63
							3	35.12
							Average:	35.42	26.56	8.86
	OCT4	GAPDH	ΔCT
15-199 I (Normal) 1	32.37						17-146 II (LG) 1	34.44
2	32.48						2	34.79
3	32.31						3	34.99
Average:	32.3867	22.1133	10.2733				Average:	34.74	24.1167	10.6233
15-199 II (LG) 1	33						Positive (NT-2):	25.9	18.54	7.36
2	33.87						NTC:	0	0	N/A
3	33.37
Average:	33.4133	22.66	10.7533
16-059 I (LG) 1	35.14							OCT4	GAPDH	ΔCT
2	35.02						16-127 I (Normal) 1	34.54	24.28
3	35.34						2	34.4	24.3
Average:	35.1667	22.6667	12.5				3	34.52	24.41
							Average:	34.4867	24.33	10.1567
16-059 II (Normal) 1	33.23
2	33.21						16-127 II (HG) 1	32.05	23.32
3	32.87						2	32.34	23.35
Average:	33.1033	19.8033	13.3				3	32.34	23.3
							Average:	32.2433	23.3233	8.92
16-243 I (LG) 1	33.03
2	33.2						17-020 I (HG) 1	32.98	21.86
3	33.21						2	33.2	22.04
Average:	33.1467	22.3467	10.8				3	32.99	21.78
							Average:	33.0567	21.8933	11.1633
16-243 II (Normal) 1	32.13
2	32.11						17-020 II (Normal) 1	0	28.63
3	31.99						2	0	28.81
Average:	32.0767	22.2933	9.78334				3	0	28.7
							Average:	0	28.7133	0
Positive control (NTERA-2)	25.96	18.18	7.78
NTC	0	0	N/A				17-455 I (Normal) 1	33.57	23.52
							2	33.74	23.35
							3	33.65	23.69
							Average:	33.6533	23.52	10.1333
							17-455 II (HG) 1	35.03	25.65
							2	35.34	26.49
							3	35.25	26.03
							Average:	35.2067	26.0567	9.15
							18-069 I (Normal) 1	34.73	25.54
							2	34.81	25.81
							3	35.02	25.98
							Average:	34.8533	25.7767	9.07666
							18-069 II (HG) 1	35.96	25.94
							2	35.74	25.62
							3	35.95	26.06
							Average:	35.8833	25.8733	10.01
							Positive (NT-2):	27.48	18.58	8.9
							NTC:	0	0	N/A

## Sheet: SOX2
	SOX2	GAPDH	ΔCT			SOX2	GAPDH	ΔCT
15-361 I (Normal) 1	32.18				15-398 I (Normal) 1	36.37	21.37
2	32.27				2	36.31	21.93
3	32.02				3	36.63	22
Average:	32.1567	22.7733	9.38334		Average:	36.4367	21.7667	14.67
15-361 II (HG) 1	29.01				15-398 II (LG) 1	36.84	21.79
2	29.91				2	37	21.99
3	28.92				3	36.63	22.44
Average:	29.28	18.85	10.43		Average:	36.8233	22.0733	14.75
16-059 I (LG) 1	34.76				16-337 I (LG) 1	41.61	24.62
2	34.79				2	42.77	24.87
3	34.95				3	42.76	24.76
Average:	34.8333	22.6667	12.1667		Average:	42.38	24.75	17.63
16-059 II (Normal) 1	27.55				16-337 II (Normal) 1	37.59	21.86
2	27.41				2	37.03	21.84
3	27.54				3	37.86	22.82
Average:	27.5	19.8033	7.69667		Average:	37.4933	22.1733	15.32
16-146 I (Normal) 1	32.8				17-146 I (Normal) 1	0	24.76
2	33.35				2	0	24.84
3	32.65				3	0	24.75
Average:	32.9333	21.4733	11.46		Average:	0	24.7833	0
16-146 II (HG) 1	28.35				17-146 II (LG) 1	0	22.28
2	27.99				2	0	22.14
3	28.17				3	0	22.14
Average:	28.17	19.87	8.3		Average:	0	22.1867	0
Positive control (NTERA-2)	20.9	18.18	2.72		Positive (NT-2):	30.11	17.9	12.21
NTC	36.04	0	36.04		NTC:	0	0	N/A
	SOX2	GAPDH	ΔCT			SOX2	GAPDH	ΔCT
15-199 I (Normal) 1	26.68				16-127 I (Normal) 1	39.51	23.05
2	26.81				2	39.68	22.85
3	26.86				3	39.6	22.92
Average:	26.7833	22.1133	4.67		Average:	39.5967	22.94	16.6567
15-199 II (LG) 1	27.97				16-127 II (HG) 1	42.11	21.81
2	28.06				2	41.62	21.7
3	28.01				3	42.03	21.73
Average:	28.0133	22.66	5.35333		Average:	41.92	21.7467	20.1733
16-243 I (LG) 1	33.35				17-020 I (HG) 1	36.37	20.09
2	33.48				2	36.53	20.29
3	33.42				3	36.93	20.23
Average:	33.4167	22.3467	11.07		Average:	36.61	20.2033	16.4067
16-243 II (Normal) 1	26.18				17-020 II (Normal) 1	0	27.1
2	26.24				2	0	26.98
3	26.58				3	0	27.08
Average:	26.3333	22.2933	4.04		Average:	0	27.0533	0
Positive control (NTERA-2)	20.69	18.18	2.51		17-455 I (Normal) 1	37.8	21.79
NTC	0	0	N/A		2	38.24	21.71
					3	38.42	22.07
					Average:	38.1533	21.8567	16.2967
					17-455 II (HG) 1	0	24.15
					2	0	24.41
					3	0	24.18
					Average:	0	24.2467	0
					18-069 I (Normal) 1	0	24.4
					2	0	24.16
					3	0	24.51
					Average:	0	24.3567	0
					18-069 II (HG) 1	40.61	24.08
					2	41.45	24.4
					3	40.44	24.21
					Average:	40.8333	24.23	16.6033
					Positive (NT-2):	31.62	18.09	13.53
					NTC:	0	0	N/A

## Sheet: NANOG
	NANOG	GAPDH	ΔCT			NANOG	GAPDH	ΔCT
15-361 I (Normal) 1	34.8				15-398 I (Normal) 1	34.3
2	34.31				2	34.4
3	34.69				3	34.3
Average:	34.6	22.7733	11.8267		Average:	34.3333	22.9467	11.3867
15-361 II (HG) 1	33.14				15-398 II (LG) 1	34.41
2	33.62				2	34.32
3	33.82				3	34.48
Average:	33.5267	18.85	14.6767		Average:	34.4033	23.6467	10.7567
16-059 I (LG) 1	35.3				16-337 I (LG) 1	36.99
2	35.85				2	36.81
3	35.31				3	36.88
Average:	35.4867	22.6667	12.82		Average:	36.8933	23.3067	13.5867
16-059 II (Normal) 1	34.02				16-337 II (Normal) 1	34.19
2	34.09				2	34.47
3	33.82				3	34.32
Average:	33.9767	19.8033	14.1733		Average:	34.3267	23.2367	11.09
16-146 I (Normal) 1	36.07				17-146 I (Normal) 1	35.96
2	35.87				2	36.61
3	36.04				3	36.33
Average:	35.9933	21.4733	14.52		Average:	36.3	26.56	9.74
16-146 II (HG) 1	34.11				17-146 II (LG) 1	35.54
2	34.17				2	35.46
3	33.95				3	35.91
Average:	34.0767	19.87	14.2067		Average:	35.6367	24.1167	11.52
Positive control (NTERA-2)	25.09	18.18	6.91		Positive (NT-2):	25.75	18.54	7.21
NTC	0	0	N/A		NTC:	0	0	N/A
	NANOG	GAPDH	ΔCT			NANOG	GAPDH	ΔCT
15-199 I (Normal) 1	35.41				16-127 I (Normal) 1	32.76	24.28
2	35.49				2	33.18	24.3
3	36.12				3	33.11	24.41
Average:	35.6733	22.1133	13.56		Average:	33.0167	24.33	8.68667
15-199 II (LG) 1	33.19				16-127 II (HG) 1	31.89	23.32
2	33.67				2	31.82	23.35
3	33.93				3	32	23.3
Average:	33.5967	22.66	10.9367		Average:	31.9033	23.3233	8.58
16-243 I (LG) 1	31.13				17-020 I (HG) 1	31.77	21.86
2	31.48				2	31.88	22.04
3	31.36				3	32.09	21.78
Average:	31.3233	22.3467	8.97666		Average:	31.9133	21.8933	10.02
16-243 II (Normal) 1	32.5				17-020 II (Normal) 1	36.92	28.63
2	32.36				2	36.9	28.81
3	32.31				3	36.59	28.7
Average:	32.39	22.2933	10.0967		Average:	36.8033	28.7133	8.09
Positive control (NTERA-2)	24.28	18.18	6.1		17-455 I (Normal) 1	32.75	23.52
NTC	0	0	N/A		2	32.49	23.35
					3	32.52	23.69
					Average:	32.5867	23.52	9.06667
					17-455 II (HG) 1	34.39	25.65
					2	34.42	26.49
					3	34.31	26.03
					Average:	34.3733	26.0567	8.31666
					18-069 I (Normal) 1	34.1	25.54
					2	34.38	25.81
					3	34.61	25.98
					Average:	34.3633	25.7767	8.58666
					18-069 II (HG) 1	34.36	25.94
					2	34.39	25.62
					3	34.4	26.06
					Average:	34.3833	25.8733	8.51
					Positive (NT-2):	24.82	18.58	6.24
					NTC:	0	0

## Sheet: KLF4
	KLF4	GAPDH	ΔCT			KLF4	GAPDH	ΔCT
15-361 I (Normal) 1	31.77				15-398 I (Normal) 1	31.16
2	31.48				2	31.65
3	31.28				3	31.3
Average:	31.51	22.7733	8.73667		Average:	31.37	22.9467	8.42333
15-361 II (HG) 1	31.43				15-398 II (LG) 1	34.69
2	31.24				2	34.27
3	31.72				3	34.1
Average:	31.4633	18.85	12.6133		Average:	34.3533	23.6467	10.7067
16-059 I (LG) 1	34.12				16-337 I (LG) 1	32.3
2	33.58				2	32.03
3	34.1				3	32.11
Average:	33.9333	22.6667	11.2667		Average:	32.1467	23.3067	8.84
16-059 II (Normal) 1	30.84				16-337 II (Normal) 1	30.14
2	30.66				2	30.61
3	30.93				3	30.11
Average:	30.81	19.8033	11.0067		Average:	30.2867	23.2367	7.05
16-146 I (Normal) 1	33.4				17-146 I (Normal) 1	32.45
2	33.39				2	31.94
3	32.95				3	31.96
Average:	33.2467	21.4733	11.7733		Average:	32.1167	26.56	5.55667
16-146 II (HG) 1	32.12				17-146 II (LG) 1	32.57
2	31.97				2	32.56
3	32.09				3	32.47
Average:	32.06	19.87	12.19		Average:	32.5333	24.1167	8.41666
Positive control (NTERA-2)	30.95	18.18	12.77		Positive (NT-2):	32.22	18.54	13.68
NTC	0	0	N/A		NTC:	0	0	N/A
	KLF4	GAPDH	ΔCT			KLF4	GAPDH	ΔCT
15-199 I (Normal) 1	30.77				16-127 I (Normal) 1	33.51	24.28
2	30.98				2	34.31	24.3
3	30.82				3	33.2	24.41
Average:	30.8567	22.1133	8.74334		Average:	33.6733	24.33	9.34333
15-199 II (LG) 1	28.64				16-127 II (HG) 1	34.17	23.32
2	28.32				2	34.56	23.35
3	28.16				3	34.26	23.3
Average:	28.3733	22.66	5.71333		Average:	34.33	23.3233	11.0067
16-243 I (LG) 1	33.41				17-020 I (HG) 1	32.26	21.86
2	33.01				2	32.55	22.04
3	33.05				3	32.59	21.78
Average:	33.1567	22.3467	10.81		Average:	32.4667	21.8933	10.5733
16-243 II (Normal) 1	31.27				17-020 II (Normal) 1	35.51	28.63
2	31.17				2	36.99	28.81
3	31.13				3	36.56	28.7
Average:	31.19	22.2933	8.89667		Average:	36.3533	28.7133	7.64
Positive control (NTERA-2)	30.4	18.18	12.22		17-455 I (Normal) 1	35.02	23.52
NTC	37.79	0	37.79		2	34.69	23.35
					3	36.26	23.69
					Average:	35.3233	23.52	11.8033
					17-455 II (HG) 1	35.17	25.65
					2	34.77	26.49
					3	36.03	26.03
					Average:	35.3233	26.0567	9.26666
					18-069 I (Normal) 1	33.64	25.54
					2	33.84	25.81
					3	33.86	25.98
					Average:	33.78	25.7767	8.00333
					18-069 II (HG) 1	35.43	25.94
					2	35.59	25.62
					3	35.79	26.06
					Average:	35.6033	25.8733	9.73
					Positive (NT-2):	34.49	18.58	15.91
					NTC:	0	0	N/A

## Sheet: c-MYC
	c-MYC	GAPDH	ΔCT			c-MYC	GAPDH	ΔCT
15-361 I (Normal) 1	31.04				15-398 I (Normal) 1	27.82
2	31.25				2	28.27
3	31.07				3	30.01
Average:	31.12	22.7733	8.34667		Average:	28.7	22.9467	5.75333
15-361 II (HG) 1	28.99				15-398 II (LG) 1	28.14
2	28.99				2	28.33
3	29.37				3	27.67
Average:	29.1167	18.85	10.2667		Average:	28.0467	23.6467	4.4
16-059 I (LG) 1	30.68				16-337 I (LG) 1	31.83
2	30.64				2	29.98
3	30.33				3	31.39
Average:	30.55	22.6667	7.88333		Average:	31.0667	23.3067	7.76
16-059 II (Normal) 1	27.45				16-337 II (Normal) 1	28.66
2	27.61				2	28.71
3	27.51				3	27.06
Average:	27.5233	19.8033	7.72		Average:	28.1433	23.2367	4.90666
16-146 I (Normal) 1	30.1				17-146 I (Normal) 1	35.13
2	30.38				2	36.35
3	30.37				3	35.95
Average:	30.2833	21.4733	8.81		Average:	35.81	26.56	9.25
16-146 II (HG) 1	27.96				17-146 II (LG) 1	30.82
2	27.9				2	31.27
3	27.88				3	30.66
Average:	27.9133	19.87	8.04333		Average:	30.9167	24.1167	6.8
Positive control (NTERA-2)	27.15	18.18	8.97		Positive (NT-2):	29.41	18.54	10.87
NTC	0	0	N/A		NTC:	0	0	N/A
	c-MYC	GAPDH	ΔCT			c-MYC	GAPDH	ΔCT
15-199 I (Normal) 1	33.66				16-127 I (Normal) 1	29.69	24.28
2	33.94				2	29.75	24.3
3	33.88				3	30.11	24.41
Average:	33.8267	22.1133	11.7133		Average:	29.85	24.33	5.52
15-199 II (LG) 1	28.96				16-127 II (HG) 1	25.48	23.32
2	28.68				2	25.64	23.35
3	28.65				3	25.8	23.3
Average:	28.7633	22.66	6.10333		Average:	25.64	23.3233	2.31667
16-243 I (LG) 1	26.67				17-020 I (HG) 1	26.74	21.86
2	26.29				2	26.57	22.04
3	26.36				3	26.95	21.78
Average:	26.44	22.3467	4.09333		Average:	26.7533	21.8933	4.86
16-243 II (Normal) 1	25.6				17-020 II (Normal) 1	35.51	28.63
2	25.62				2	35.7	28.81
3	25.59				3	36.18	28.7
Average:	25.6033	22.2933	3.31		Average:	35.7967	28.7133	7.08334
Positive control (NTERA-2)	27.13	18.18	8.95		17-455 I (Normal) 1	29.88	23.52
NTC	0	0	N/A		2	29.52	23.35
					3	29.84	23.69
					Average:	29.7467	23.52	6.22667
					17-455 II (HG) 1	30.4	25.65
					2	30.53	26.49
					3	31.01	26.03
					Average:	30.6467	26.0567	4.59
					18-069 I (Normal) 1	31.38	25.54
					2	31.25	25.81
					3	31.17	25.98
					Average:	31.2667	25.7767	5.49
					18-069 II (HG) 1	30.66	25.94
					2	30.81	25.62
					3	31.05	26.06
					Average:	30.84	25.8733	4.96667
					Positive (NT-2):	27.21	18.58	8.63
					NTC:	0	0	N/A

## Sheet: Fold changes
OCT4				OCT4			ΔΔCT (T-N)		2^(-ΔΔCT)
LGNC 1	10.2733			LG 1	10.7533		0.47999		0.717
LGNC 2	9.71333			LG2	9.1		-0.61333		1.53
LGNC 3	13.3			LG 3	12.5		-0.8		1.741
LGNC 4	9.78334			LG 4	10.8		1.01666		0.494
LGNC 5	9.85666			LG 5	10.8867		1.03		0.49
LGNC 6	8.86			LG 6	10.6233		1.76333		0.295
HGNC 1	14.39			HG 1	16.4167		2.02667		0.245
HGNC 2	10.1567			HG 2	8.92		-1.24667		2.373
HGNC 3	13.5867			HG 3	15.1967		1.61		0.328
HGNC 4	0			HG 4	11.1633		N/A	∞ -->	100
HGNC 5	10.1333			HG 5	9.15		-0.98333		1.977
HGNC 6	9.07666			HG 6	10.01		0.93334		0.524
				Positive	9.3875
				NTC	0
SOX2				SOX2
LGNC 1	4.67			LG 1	5.35333		0.68333		0.623
LGNC 2	14.67			LG2	14.75		0.08		0.946
LGNC 3	7.69667			LG 3	12.1667		4.46999		0.045
LGNC 4	4.04			LG 4	11.07		7.03		0.008
LGNC 5	15.32			LG 5	17.63		2.31		0.202
LGNC 6	0			LG 6	0		N/A		0
HGNC 1	9.38334			HG 1	10.43		1.04666		0.484
HGNC 2	16.6567			HG 2	20.1733		3.51666		0.087
HGNC 3	11.46			HG 3	8.3		-3.16		8.938
HGNC 4	0			HG 4	16.4067		N/A	∞ -->	100
HGNC 5	16.2967			HG 5	0		N/A		0
HGNC 6	0			HG 6	16.6033		N/A	∞ -->	100
				Positive	2.61
				NTC	0
NANOG				NANOG
LGNC 1	13.56			LG 1	10.9367		-2.62333		6.162
LGNC 2	11.3867			LG2	10.7567		-0.63		1.548
LGNC 3	14.1733			LG 3	12.82		-1.35334		2.555
LGNC 4	10.0967			LG 4	8.97666		-1.12001		2.173
LGNC 5	11.09			LG 5	13.5867		2.49666		0.177
LGNC 6	9.74			LG 6	11.52		1.78		0.291
Ave.:	11.6744
HGNC 1	11.8267			HG 1	14.6767		2.85		0.139
HGNC 2	8.68667			HG 2	8.58		-0.10667		1.077
HGNC 3	14.52			HG 3	14.2067		-0.31333		1.243
HGNC 4	8.09			HG 4	10.02		1.93		0.262
HGNC 5	9.06667			HG 5	8.31667		-0.75		1.682
HGNC 6	8.58666			HG 6	8.51		-0.07666		1.055
				Positive	6.58
				NTC	0
KLF4				KLF4
LGNC 1	8.74334			LG 1	5.71333		-3.03001		8.168
LGNC 2	8.42333			LG2	10.7067		2.28333		0.205
LGNC 3	8.89667			LG 3	10.81		1.91333		0.265
LGNC 4	11.0067			LG 4	11.2667		0.25999		0.835
LGNC 5	7.05			LG 5	8.84		1.79		0.289
LGNC 6	5.55667			LG 6	8.41666		2.85999		0.138
HGNC 1	8.73667			HG 1	12.6133		3.87666		0.068
HGNC 2	9.34333			HG 2	11.0067		1.66334		0.316
HGNC 3	11.7733			HG 3	12.19		0.41666		0.749
HGNC 4	7.64			HG 4	10.5733		2.93334		0.131
HGNC 5	11.8033			HG 5	9.26666		-2.53667		5.802
HGNC 6	8.00333			HG 6	9.73		1.72667		0.302
				Positive	14.34
				NTC	0
c-MYC				c-MYC
LGNC 1	11.7133			LG 1	6.10333		-5.61001		48.841
LGNC 2	5.75333			LG2	4.4		-1.35333		2.555
LGNC 3	3.31			LG 3	4.09333		0.78333		0.581
LGNC 4	7.72			LG 4	7.88333		0.16		0.895
LGNC 5	4.90666			LG 5	7.76		2.85334		0.138
LGNC 6	9.25			LG 6	6.8		-2.45		5.464
HGNC 1	8.34667			HG 1	10.2667		1.92		0.264
HGNC 2	5.52			HG 2	2.31667		-3.20333		9.211
HGNC 3	8.81			HG 3	8.04333		-0.76667		1.701
HGNC 4	7.08334			HG 4	4.86		-2.22334		4.67
HGNC 5	6.22667			HG 5	4.59		-1.63667		3.109
HGNC 6	5.49			HG 6	4.96667		-0.52333		1.437
				Positive	8.78
				NTC	0
