# Supplementary material for: Cancer stem cell subpopulations in primary colon adenocarcinoma
Source: PLoS One. 2019 Sep 6;14(9):e0221963. doi: 10.1371/journal.pone.0221963 (PMC6730900; doi:10.1371/journal.pone.0221963)
Supplement: S1 Datasets — Raw data collected and analyzed during this study is provided, including anonymous patient data, DAB IHC cell counting data, discriminant function analysis output, in-situ hybridization cell counting data, raw RT-qPCR CT values, and cell counting statistics. (ZIP) [file pone.0221963.s008.zip › Statistics.xlsx]

## Sheet: DAB-IHC
	Normal epithelium from LGCA patients	Normal epithelium from HGCA patients	LGCA tumour epithelium	HGCA tumour epithelium
OCT4	0.021	0.025	0.0003	0.0069
SOX2	0.966	0.935	0.983	0.949
NANOG	0.0002	0	0.097	0.524
KLF4	0.875	0.827	0.932	0.855
c-MYC	0.854	0.763	0.845	0.827
	Normal stroma from LGCA patients	Normal stroma from HGCA patients	LGCA tumour stroma	HGCA tumour stroma
OCT4	0.004	0.0012	0.243	0.308
SOX2	0.872	0.855	0.794	0.818
NANOG	0.003	0.0005	0.0006	0.008
KLF4	0.227	0.422	0.144	0.479
c-MYC	0.55	0.505	0.725	0.626
	IHC Protein expression of iPSC markers in the epithelium of LGCA & HGCA samples								IHC Protein expression of iPSC markers in the stroma of LGCA & HGCA samples
		OCT4							NANOG
		Normal stroma	Normal crypt	Tumour stroma	Tumour crypt				Normal stroma	Normal crypt	Tumour stroma	Tumour crypt
	HG_1	0.003	0.024	0.264	0.013			HG_1	0	0	0	0
	HG_2	0	0.016	0.276	0.008			HG_2	0	0	0.033	0.876
	HG_3	0.002	0.012	0.086	0.011			HG_3	0	0	0	0
	HG_4	0.003	0.018	0.443	0.003			HG_4	0	0	0.059	0.891
	HG_5	0	0.02	0.329	0.004			HG_5	0.002	0	0	0.041
	HG_6	0	0.039	0.561	0.013			HG_6	0	0	0	0.603
	HG_7	0	0.059	0.019	0.002			HG_7	0	0	0.002	0.798
	HG_8	0.0007	0.026	0.738	0.007			HG_8	0.003	0	0.009	0.469
	Ave:	0.0010875	0.02675	0.3395	0.007625			Ave:	0.000625	0	0.012875	0.45975
	SD:	0.00136428	0.0153693	0.237668	0.00440576			SD:	0.00118773	0	0.0218072	0.395032
	SE: (SD/SQRT of count)	0.000384	0.0054	0.08403	0.001558			SE: (SD/SQRT of count)	0.0004199	0	0.00771	0.139665
	LG_1	0.004	0.027	0.559	0			LG_1	0.008	0	0	0.003
	LG_2	0.004	0.02	0.099	0			LG_2	0	0	0	0
	LG_3	0.003	0.042	0.352	0.001			LG_3	0	0.001	0.005	0.63
	LG_4			0.201	0			LG_4			0	0.272
	LG_5	0.005	0.016	0.149	0			LG_5	0.0005	0	0	0
	LG_6	0.001	0.022	0.534	0			LG_6	0.004	0.0004	0	0.117
	LG_7	0.017	0.027	0.085	0			LG_7	0.031	0	0	0.037
	LG_8	0.004	0.01	0.434	0			LG_8	0	0	0.0008	0.013
	LG_9	0.005	0.012	0.275	0			LG_9	0	0	0	0.104
	LG_10	0.001	0.021	0.085	0.002			LG_10	0	0	0	0
	Ave:	0.00488889	0.0218889	0.2773	0.0003			Ave:	0.00483333	0.000155556	0.00058	0.1176
	SD:	0.00478133	0.00958442	0.183613	0.000674949			SD:	0.0101919	0.000343188	0.00157325	0.199621
	SE: (SD/SQRT of count)	0.001594	0.007296	0.05806	0.000213			SE: (SD/SQRT of count)	0.003397	0.0001144	0.000498	0.06313
		SOX2							KLF4
		Normal stroma	Normal crypt	Tumour stroma	Tumour crypt				Normal stroma	Normal crypt	Tumour stroma	Tumour crypt
	HG_1	0.845	0.972	0.899	0.94			HG_1	0.47	0.749	0.566	0.86
	HG_2	0.908	0.927	0.839	0.971			HG_2	0.313	0.868	0.568	0.837
	HG_3	0.917	0.955	0.862	0.973			HG_3	0.383	0.909	0.498	0.648
	HG_4	0.933	0.972	0.892	0.992			HG_4	0.618	0.936	0.446	0.949
	HG_5	0.862	0.923	0.883	0.98			HG_5	0.41	0.761	0.653	0.957
	HG_6	0.859	0.842	0.654	0.936			HG_6	0.486	0.832	0.361	0.856
	HG_7	0.74	0.927	0.834	0.958			HG_7	0.373	0.76	0.388	0.898
	HG_8	0.74	0.945	0.6	0.769			HG_8	0.241	0.817	0.461	0.878
	Ave:	0.8505	0.932875	0.807875	0.939875			Ave:	0.41175	0.829	0.492625	0.860375
	SD:	0.0748236	0.0416154	0.11495	0.0716488			SD:	0.115067	0.0710211	0.0987492	0.096055
	SE: (SD/SQRT of count)	0.026454	0.014713	0.04064	0.02533			SE: (SD/SQRT of count)	0.04068	0.02511	0.034913	0.033961
	LG_1	0.713	0.917	0.394	0.961			LG_1	0.236	0.569	0.107	0.948
	LG_2	0.912	0.988	0.601	0.977			LG_2	0.071	0.674	0.125	0.879
	LG_3	0.881	0.989	0.792	0.979			LG_3	0.143	0.908	0.106	0.953
	LG_4			0.887	0.999			LG_4			0.158	0.948
	LG_5	0.927	0.988	0.706	0.964			LG_5	0.106	0.931	0.158	0.867
	LG_6	0.797	0.957	0.749	0.993			LG_6	0.335	0.955	0.164	0.95
	LG_7	0.761	0.884	0.828	0.984			LG_7	0.444	0.898	0.211	0.961
	LG_8	0.898	0.991	0.927	0.996			LG_8	0.26	0.963	0.071	0.957
	LG_9	0.924	0.995	0.859	0.996			LG_9	0.256	0.949	0.115	0.97
	LG_10	0.934	0.994	0.938	0.993			LG_10	0.363	0.971	0.182	0.939
	Ave:	0.860778	0.967	0.7681	0.9842			Ave:	0.246	0.868667	0.1397	0.9372
	SD:	0.0821763	0.0402244	0.167587	0.0136528			SD:	0.123513	0.144597	0.0420107	0.0349597
	SE: (SD/SQRT of count)	0.02739	0.013408	0.052996	0.004317			SE: (SD/SQRT of count)	0.04117	0.0482	0.013285	0.011055
									c-MYC
									Normal stroma	Normal crypt	Tumour stroma	Tumour crypt
								HG_1	0.419	0.68	0.509	0.584
								HG_2	0.491	0.608	0.628	0.848
								HG_3	0.703	0.97	0.587	0.862
								HG_4	0.783	0.951	0.91	0.972
								HG_5	0.605	0.888	0.832	0.965
								HG_6	0.336	0.652	0.593	0.801
								HG_7	0.361	0.637	0.593	0.702
								HG_8	0.308	0.691	0.627	0.837
								Ave:	0.50075	0.759625	0.659875	0.821375
								SD:	0.178102	0.150248	0.136959	0.129246
								SE: (SD/SQRT of count)	0.0629685	0.0531	0.048422	0.0456954
								LG_1	0.539	0.869	0.586	0.576
								LG_2	0.447	0.891	0.871	0.988
								LG_3	0.636	0.877	0.776	0.947
								LG_4			0.862	0.99
								LG_5	0.452	0.906	0.584	0.975
								LG_6	0.452	0.545	0.699	0.908
								LG_7	0.53	0.696	0.522	0.447
								LG_8	0.642	0.919	0.906	0.985
								LG_9	0.71	0.987	0.875	0.904
								LG_10	0.668	0.956	0.721	0.956
								Ave:	0.564	0.849556	0.7402	0.8676
								SD:	0.102444	0.140273	0.140135	0.192587
								SE: (SD/SQRT of count)	0.034148	0.0467577	0.0443145	0.0609

## Sheet: ISH
	Normal epithelium from LGCA patients	Normal epithelium from HGCA patients	LGCA tumour epithelium	HGCA tumour epithelium
OCT4	0.5737	0.433	0.7256	0.584
SOX2	0.139	0.126	0.279	0.155												ISH mRNA expression of iPSC markers in the epithelium of LGCA & HGCA samples
NANOG	0.571	0.57	0.832	0.649
KLF4	0.801	0.767	0.656	0.656
c-MYC	0.675	0.689	0.946	0.76
	Normal stroma from LGCA patients	Normal stroma from HGCA patients	LGCA tumour stroma	HGCA tumour stroma
OCT4	0.1587	0.11	0.3326	0.339
SOX2	0.074	0.07	0.12	0.116
NANOG	0.244	0.258	0.319	0.351
KLF4	0.173	0.202	0.252	0.239
c-MYC	0.14	0.143	0.354	0.293
																ISH mRNA expression of iPSC markers in the stroma of LGCA & HGCA samples
		OCT4
		Normal stroma	Normal crypt	Tumour stroma	Tumour crypt
	HG_1	0.043	0.452	0.299	0.573
	HG_2	0.043	0.266	0.141	0.212
	HG_3	0.055	0.37	0.209	0.221
	HG_4	0.075	0.423	0.254	0.874
	HG_5	0.304	0.712	0.495	0.875
	HG_6	0.162	0.341	0.347	0.869
	Ave:	0.113667	0.427333	0.290833	0.604
	SD:	0.103429	0.153903	0.122808	0.321832
	SE: (SD/SQRT of count)	0.042225	0.062831	0.050136	0.131387
	LG_1	0.135	0.488	0.333	0.857
	LG_2	0.301	0.76	0.405	0.794
	LG_3	0.0625	0.431	0.266	0.433
	LG_4	0.076	0.456	0.257	0.933
	LG_5	0.102	0.57	0.155	0.88
	LG_6	0.203	0.73	0.475	0.68
	Ave:	0.146583	0.5725	0.315167	0.762833
	SD:	0.0907758	0.141918	0.114358	0.183398
	SE: (SD/SQRT of count)	0.037059	0.057938	0.046686	0.074872
		SOX2
		Normal stroma	Normal crypt	Tumour stroma	Tumour crypt
	HG_1	0.025	0.04	0.107	0.203
	HG_2	0.043	0.091	0.05	0.064
	HG_3	0.085	0.173	0.081	0.088
	HG_4	0.069	0.164	0.099	0.265
	HG_5	0.111	0.159	0.203	0.17
	HG_6	0.09	0.142	0.065	0.145
	Ave:	0.0705	0.128167	0.100833	0.155833
	SD:	0.0318104	0.052136	0.054297	0.074155
	SE: (SD/SQRT of count)	0.012987	0.021284	0.022167	0.030274
	LG_1	0.039	0.076	0.059	0.3
	LG_2	0.123	0.216	0.054	0.437
	LG_3	0.038	0.125	0.096	0.207
	LG_4	0.098	0.108	0.159	0.25
	LG_5	0.059	0.118	0.107	0.2
	LG_6	0.069	0.165	0.09	0.181
	Ave:	0.071	0.134667	0.0941667	0.2625
	SD:	0.0337461	0.0491108	0.0380495	0.0955421
	SE: (SD/SQRT of count)	0.013777	0.020049	0.015534	0.039005
		NANOG
		Normal stroma	Normal crypt	Tumour stroma	Tumour crypt
	HG_1	0.225	0.585	0.291	0.627
	HG_2	0.14	0.441	0.11	0.509
	HG_3	0.201	0.533	0.296	0.568
	HG_4	0.173	0.541	0.188	0.678
	HG_5	0.446	0.724	0.54	0.834
	HG_6	0.377	0.665	0.419	0.692
	Ave:	0.260333	0.5815	0.307333	0.651333
	SD:	0.122441	0.101018	0.155035	0.112719
	SE: (SD/SQRT of count)	0.049986	0.041241	0.063293	0.046017
	LG_1	0.19	0.475	0.338	0.693
	LG_2	0.47	0.855	0.539	0.889
	LG_3	0.1	0.432	0.179	0.831
	LG_4	0.125	0.44	0.198	0.911
	LG_5	0.211	0.477	0.295	0.861
	LG_6	0.31	0.748	0.419	0.806
	Ave:	0.234333	0.571167	0.328	0.831833
	SD:	0.136948	0.182493	0.136449	0.077883
	SE: (SD/SQRT of count)	0.055909	0.074503	0.055705	0.031796
		KLF4
		Normal stroma	Normal crypt	Tumour stroma	Tumour crypt
	HG_1	0.115	0.707	0.253	0.57
	HG_2	0.109	0.55	0.111	0.689
	HG_3	0.217	0.851	0.116	0.504
	HG_4	0.102	0.774	0.221	0.643
	HG_5	0.485	0.924	0.372	0.729
	HG_6	0.131	0.842	0.194	0.77
	Ave:	0.193167	0.774667	0.211167	0.650833
	SD:	0.149067	0.13245	0.0970555	0.0999228
	SE: (SD/SQRT of count)	0.060856	0.054073	0.039623	0.040793
	LG_1	0.202	0.679	0.238	0.342
	LG_2	0.312	0.948	0.279	0.746
	LG_3	0.131	0.75	0.278	0.853
	LG_4	0.227	0.92	0.336	0.443
	LG_5	0.109	0.759	0.337	0.745
	LG_6	0.129	0.81	0.12	0.768
	Ave:	0.185	0.811	0.264667	0.6495
	SD:	0.0774726	0.104403	0.080428	0.205468
	SE: (SD/SQRT of count)	0.031628	0.042622	0.032835	0.083882
		c-MYC
		Normal stroma	Normal crypt	Tumour stroma	Tumour crypt
	HG_1	0.122	0.793	0.254	0.725
	HG_2	0.07	0.538	0.241	0.468
	HG_3	0.164	0.701	0.125	0.768
	HG_4	0.138	0.671	0.231	0.964
	HG_5	0.24	0.837	0.406	0.997
	HG_6	0.127	0.66	0.401	0.914
	Ave:	0.1435	0.7	0.276333	0.806
	SD:	0.0563906	0.105928	0.108682	0.197665
	SE: (SD/SQRT of count)	0.023021	0.043245	0.044369	0.080697
	LG_1	0.268	0.621	0.301	0.914
	LG_2	0.156	0.872	0.543	0.985
	LG_3	0.16	0.611	0.378	0.976
	LG_4	0.144	0.527	0.525	0.978
	LG_5	0.065	0.738	0.113	0.902
	LG_6	0.08	0.658	0.281	0.916
	Ave:	0.1455	0.671167	0.356833	0.945167
	SD:	0.0722489	0.119912	0.162301	0.0382121
	SE: (SD/SQRT of count)	0.029495	0.048954	0.066259	0.0156
