# Supplementary material for: Cancer stem cell subpopulations in primary colon adenocarcinoma
Source: PLoS One. 2019 Sep 6;14(9):e0221963. doi: 10.1371/journal.pone.0221963 (PMC6730900; doi:10.1371/journal.pone.0221963)
Supplement: S1 Datasets — Raw data collected and analyzed during this study is provided, including anonymous patient data, DAB IHC cell counting data, discriminant function analysis output, in-situ hybridization cell counting data, raw RT-qPCR CT values, and cell counting statistics. (ZIP) [file pone.0221963.s008.zip › Discriminant function analysis OUTPUT.xlsx]

## Sheet: Sheet1
ONEWAY NormStromaKLF4 TumourCryptKLF4 TumCryptNanog TumourCryptOct4 BY GradeTumour
/MISSING ANALYSIS.
Oneway
ANOVA
		Sum of Squares	df	Mean Square	F	Sig.
NormStromaKLF4	Between Groups	1034.01	1	1034.01	6.74389	0.0202234
	Within Groups	2299.88	15	153.325
	Total	3333.88	16
TumourCryptKLF4	Between Groups	253.344	1	253.344	5.39677	0.0336788
	Within Groups	751.1	16	46.9437
	Total	1004.44	17
TumCryptNanog	Between Groups	5506.84	1	5506.84	6.012	0.0260714
	Within Groups	14655.6	16	915.975
	Total	20162.4	17
TumourCryptOct4	Between Groups	1.73611	1	1.73611	14.8148	0.00141831
	Within Groups	1.875	16	0.117188
	Total	3.61111	17
Discriminant
Analysis 1
Summary of Canonical Discriminant Functions
Eigenvalues
Function	Eigenvalue	% of Variance	Cumulative %	Canonical Correlation
1	25.705a	100	100	0.981098
a. First 1 canonical discriminant functions were used in the analysis.
Wilks' Lambda
Test of Function(s)	Wilks' Lambda	Chi-square	df	Sig.
1	0.0374466	42.7029	4	1.19258e-08
Standardized Canonical Discriminant Function Coefficients
	Function
	1
NormStromaKLF4	0.0592585
TumourStromKLF4	1.5351
TumCryptNanog	1.36847
TumourCryptOct4	0.738113
Structure Matrix
	Function
	1
TumourStromKLF4	0.445523
TumourCryptOct4	0.185274
NormStromaKLF4	0.132252
TumCryptNanog	0.125314
Pooled within-groups correlations between discriminating variables and standardized canonical discriminant functions Variables ordered by absolute size of correlation within function.
Classification Statistics
Classification Resultsa,c
GradeTumour			Predicted Group Membership		Total
			1	2
Original	Count	1	9	0	9
		2	0	8	8
	%	1	100	0	100
		2	0	100	100
Cross-validatedb	Count	1	9	0	9
		2	0	8	8
	%	1	100	0	100
		2	0	100	100
a. 100.0% of original grouped cases correctly classified.
b. Cross validation is done only for those cases in the analysis. In cross validation, each case is classified by the functions derived from all cases other than that case.
c. 100.0% of cross-validated grouped cases correctly classified.
