# Supplementary material for: Cancer stem cell subpopulations in primary colon adenocarcinoma
Source: PLoS One. 2019 Sep 6;14(9):e0221963. doi: 10.1371/journal.pone.0221963 (PMC6730900; doi:10.1371/journal.pone.0221963)
Supplement: S1 Datasets — Raw data collected and analyzed during this study is provided, including anonymous patient data, DAB IHC cell counting data, discriminant function analysis output, in-situ hybridization cell counting data, raw RT-qPCR CT values, and cell counting statistics. (ZIP) [file pone.0221963.s008.zip › Anonymous patient data.xlsx]

## Sheet: Sheet1
Case	Gender	Lab report	Molecular/genetic mutations
15-199	M	Mod/differentiated adenocarcinoma. Irregular shaped glands and cribriform structures lined by pleomorphic columnar cells	No ancillary testing
15-242	M	2 Tumours. Tumour 1: Mod differentiated. Ulceration, residual low grade dysphasia, aberrant crypt foci and transmural lymphoid aggregates.	No ancillary testing
		Tumour 2: Well differentiated. Ulceration, high grade dysphasia, intramucosal cancer	No ancillary testing
15-258	M	Well/Mod differentiated. Focal mucinous features. Comprises irregular and cribriform glands which infiltrate within desmoplastic stroma	No ancillary testing
15-259	F	Well/Mod differentiated. Ulcerated mucinous. Invades within desmoplastic stroma	KRAS mutation detected. BRAF/NRAS no mutation detected. Abnormal loss on MSI enzyme testing
15-361	F	Mod/High differentiated. Ulcerated, embedded in a desmoplastic stroma, trabecular architecture, mucinous features, transmural lymphoid aggregates	No ancillary testing
15-398	M	Mod differentiated. Comprises cribriform structures and glands lined by moderately pleomorphic columnar epithelium within a desmoplastic stroma	No ancillary testing
16-059	M	Mod differentiated. Mucinous features. Invades within desmoplastic stroma.	No ancillary testing
16-127	M	Mod/Poorly differentiated.	No ancillary testing
16-146	F	Mod/poorly differentiated. Mucinous componet	No ancillary testing
16-243	M	Mod differentiated	No ancillary testing
16-285	M	Well/Mod differentiated. Tumour associated with desmoplastic stroma.	No ancillary testing
16-337	M	Mostley low grade but several small foci of high grade noted.	No ancillary testing
17-020	F	High grade. Tumour invades through muscularis propria into the serosa	No ancillary testing
17-146	F	Low grade. Comprises pools of mucin some of which are surrounded by strips of neoplastic midly pleomorphic columnar epithelium	MSH6 and MSH2 positive staining
17-228	F	Poorly differentiated. Tumour comprises sheets and cords of moderate pleomorphic polygonal cells with some signet ring forms	SATB2 positive
17-235	F	High grade. Tumour invades through muscularis propria into pericolerectal tissues.	No ancillary testing
17-455	F	Predominantly low grade but foci of high grade	No ancillary testing
18-069	M	High grade. Tumour invades through muscularis propria into pericolerectal tissues.	No ancillary testing

## Sheet: Sheet2
Case	Age	Gender	Grade	lab report	molecular/genetic mutations
15-199	56	M	LGCA	Irregular and cribriform glands; pleomorphic columnar cells
15-242	82	M	LGCA	Ulceration, aberrant crypt foci, lymphoid aggregates. High grade dysphasia, intramucosal
15-258	89	M	LGCA	Mucinous foci. Irregular and cribriform glands; Invades within desmoplastic stroma
15-259	57	F	LGCA	Ulcerated, mucinous. Invades within desmoplastic stroma	KRAS mutation, not BRAF. Abnormal loss on MSI enzyme testing
15-361	94	F	HGCA	Ulcerated, embedded in a desmoplastic stroma; trabecular, mucinous, transmural lymphoid aggregates
15-398	78	M	LGCA	Cribriform glands lined by moderately pleomorphic columnar epithelium within a desmoplastic stroma
16-059	72	M	LGCA	Mucinous features. Invades within desmoplastic stroma.
16-127	52	M	HGCA
16-146	84	F	HGCA	Mucinous componet
16-243	80	M	LGCA
16-285	72	M	LGCA	Desmoplastic stroma.
16-337	69	M	LGCA	Several small foci of high grade noted.
17-020	75	F	HGCA	Tumour invades through muscularis propria into the serosa
17-146	79	F	LGCA	Mucin, strips of neoplastic mildly pleomorphic columnar epithelium	MSH6 and MSH2 positive staining
17-228	88	F	HGCA	Sheets and cords of moderate pleomorphic polygonal cells with some signet ring forms	SATB2 positive
17-235	84	F	HGCA	Invades through muscularis propria
17-455	39	F	HGCA	Predominantly low grade but foci of high grade
18-069	70	M	HGCA	Invades through muscularis propria
